# Supplementary material for: A positive allosteric modulator of the β1AR with antagonist activity for catecholaminergic polymorphic ventricular tachycardia
Source: J Clin Invest. 2025 Oct 16;135(24):e190252. doi: 10.1172/JCI190252 (PMC12700548; doi:10.1172/JCI190252)
Supplement: Supporting data values [file jci-135-190252-s157.xlsx]

## Sheet: Fig 1
Panel C-D
		Copy Number	Delta
Empty	Input	621341290960199
	E1	5.18251e+09	119892
	E2	1.30246e+07	397.902
		Copy Number	Delta
Apo-β1AR	Input	1.07113e+15
	E1	3.46603e+10	30903.6
	E2	1.91555e+07	1809.42
		Copy Number	Delta
BI +β1AR	Input	9.32718e+14
	E1	5.71222e+10	16328.5
	E2	1.61196e+07	3543.64
		Copy Number	Delta
BI +β1AR/Gs	Input	1.1214e+15
	E1	2.12533e+10	52763.2
	E2	1.89356e+07	1122.4
		Copy Number	Delta
BI + β1V2Rpp/β-arrestin	Input	1.12882e+15
	E1	4.49324e+10	25122.6
	E2	2.71171e+07	1656.98

## Sheet: Fig 2 (and STable 1)
Panel A										Panel B										Panel C
AGONISTS										ANTAGONISTS											IC50		ΔIC50
Norepinephrine	I-CYP (% of Max)									Carvedilol	I-CYP (% of Max)										DMSO	C11
Log[Nor], M	DMSO (0.19%)			C11 (30 μM)						Log[Carv], M	DMSO (0.19%)			C11 (30 μM)						Norepinephrine	-5.94	-6.39	0.45
-11	100.74	106.966	90.7018	105.131	106.846	86.5417				-13	100.163	105.678	86.5813	105.898	106.664	81.035					-6.17	-6.64	0.47
-10	99.5768	106.546	93.877	100.462	104.797	87.4944				-12	98.9575	106.277	92.402	103.416	107.347	89.237					-6.27	-6.68	0.41
-9.5	97.4522	104.449	83.7974	101.563	109.065	89.3721				-11.5	100.626	105.809	93.5654	101.83	104.802	90.2859
-9	99.4335	106.817	93.2075	99.1092	106.026	89.8972				-11	99.1863	103.371	90.9808	101.16	107.166	88.8182				Isoproterenol	-7.28	-7.61	0.33
-8.5	99.3883	101.731	94.5507	104.37	104.395	89.6342				-10.5	101.627	103.654	90.7152	94.9858	104.08	84.7753					-7.19	-7.52	0.33
-8	103.156	100.06	90.3774	101.374	103.327	87.4344				-10	95.2672	100.389	86.9073	88.523	96.7909	79.0405					-7.41	-7.75	0.34
-7.5	98.9575	99.3414	87.5124	94.8379	94.0146	78.5575				-9.5	88.1145	93.9266	79.2621	64.3181	75.4596	59.7609
-7	89.3393	86.5903	71.906	78.5203	64.6431	57.8285				-9	60.9157	75.3375	56.424	28.6686	41.747	28.6821				Dobutamine	-5.56	-5.96	0.4
-6.5	78.3844	73.21	58.4289	58.986	52.3628	36.7956				-8.5	28.4748	46.2587	27.7212	9.06806	16.0679	9.2877					-5.66	-6.12	0.46
-6	53.1563	42.1123	32.7142	31.0179	24.7049	16.1946				-8	7.40698	16.4354	7.56465	2.84727	5.17062	2.85831					-5.72	-6.17	0.45
-5	8.6739	7.48003	4.44868	4.15738	3.59979	1.50672				-7	0.238548	0.632227	0.45762	0.449816	0.455679	0.462738
-4	0.207052	0.0272151	-0.234267	0.0361262	0.148635	-0.184761				-6	-0.0658122	-0.0315063	0.0973185	-0.139964	0.00524876	0.134715				Epinephrine	-5.46	-5.72	0.26
																					-5.58	-5.89	0.31
																					-5.72	-6	0.28
Isoproterenol	I-CYP (% of Max)									Bucindolol	I-CYP (% of Max)										-5.66	-5.93	0.27
Log[Iso], M	DMSO (0.19%)			C11 (30 μM)						Log[Buc], M	DMSO (0.19%)			C11 (30 μM)
-11	98.7326	108.302	92.0086	102.136	109.608	88.2561				-13	112.624	93.4497	88.7932	127.383	78.9314	93.6854				Carvedilol	-8.82	-9.33	0.51
-10	98.8704	108.507	92.6224	95.9013	108.419	88.4702				-12	111.016	91.4188	97.4265	122.62	76.6851	91.136					-8.61	-9.16	0.55
-9.5	97.7398	107.148	91.5762	93.1131	109.504	84.9435				-11.5	111.409	93.6411	94.9497	124.232	81.0917	94.3423					-8.8	-9.23	0.43
-9	98.0245	104.468	87.5631	93.8916	103.876	80.2222				-11	109.002	88.8724	96.3549	119.19	85.274	94.5511
-8.5	91.8866	99.9683	86.4826	82.8507	97.5568	75.4333				-10.5	101.16	89.1774	95.6933	115.106	76.1687	85.5483				Bucindolol	-8.4	-8.84	0.44
-8	81.291	93.1897	71.6438	68.8627	84.1604	55.1014				-10	104.091	85.3304	89.703	116.216	73.5709	73.075					-8.82	-9.06	0.24
-7.5	62.1838	72.5815	50.8937	43.5208	53.1818	32.3026				-9.5	99.5628	72.9624	90.2121	105.863	59.1524	72.1556					-8.66	-9.03	0.37
-7	34.1528	41.8443	26.5929	20.2015	23.3893	14.4003				-9	86.0675	55.5728	64.6937	70.4568	37.5559	45.579
-6.5	15.6064	17.5622	10.631	7.43986	9.02195	5.13383				-8.5	61.7779	31.0094	36.8129	37.5406	16.5273	21.7372				Alprenolol	-7.9	-8.1	0.2
-6	5.42159	6.44447	4.01578	2.66537	3.24144	1.7783				-8	29.5651	12.4375	15.0021	12.5149	5.89254	7.78166					-7.67	-7.91	0.24
-5	0.531412	0.63166	0.649715	0.0116017	0.443573	0.303594				-7	2.79185	1.15715	1.66815	1.15279	0.687552	1.4061					-8.03	-8.26	0.23
-4	-0.161923	-0.0191593	0.181082	-0.20244	-0.185234	0.387673				-6	-0.11505	-0.0879346	0.202985	-0.243438	-0.153864	0.397302					-7.91	-8.08	0.17
Dobutamine	I-CYP (% of Max)									Alprenolol	I-CYP (% of Max)									Atenolol	-5.48	-5.67	0.19
Log[Dob], M	DMSO (0.19%)			C11 (30 μM)						Log[Alp], M	DMSO (0.19%)				C11 (30 μM)						-5.63	-5.82	0.19
-11	106.372	104.961	86.7587	105.741	110.166	79.2545				-11	90.475	109.087	106.561	93.8768	91.9438	114.134	104.119	89.8033			-5.75	-5.84	0.09
-10	105.56	107.093	84.6011	104.924	104.21	77.8023				-10	88.0122	106.306	106.677	94.3463	87.953	109.759	104.607	86.7873
-9.5	107.496	108.513	83.9915	107.903	110.147	81.9502				-9.5	87.5548	105.068	102.465	92.7298	86.2412	109.638	100.361	85.4922		Metoprolol	-6.66	-6.71	0.05
-9	105.967	101.248	84.5194	107.97	107.971	80.3536				-9	81.9647	101.068	95.3364	86.1874	80.6569	105.156	85.5042	78.3264			-6.71	-6.73	0.02
-8.5	105.505	99.0529	86.1443	108.13	107.065	79.3941				-8.5	71.9183	94.1208	79.6532	74.9589	63.8966	89.6589	66.3338	61.7376			-6.64	-6.64	0
-8	107.676	103.545	87.0108	105.327	105.212	80.0022				-8	48.5156	73.1835	50.3777	52.2526	40.6106	61.2857	38.2896	42.2605
-7.5	105.579	100.916	87.5565	104.205	101.703	75.4773				-7.5	26.7925	43.6608	26.2236	26.5427	18.3951	32.2047	18.5307	19.2362		Carazolol	-9.48	-9.5	0.02
-7	97.9508	99.0309	83.6477	98.3575	93.9005	70.3118				-7	10.3429	18.0655	10.7286	11.0383	7.2443	12.476	7.22922	7.84343			-9.47	-9.51	0.04
-6.5	94.2677	90.0898	75.0798	83.6215	75.9129	54.4484				-6.5	3.64401	6.86018	3.90446	3.72478	2.64084	4.81979	3.21152	2.90675			-9.72	-9.69	-0.03
-6	76.5248	71.1157	54.4876	54.9788	45.9479	32.1356				-6	1.09067	2.22001	1.35447	1.40603	0.597963	1.59451	1.33028	1.40807
-5	23.9779	16.3723	11.4705	10.2589	7.072	4.57086				-5	0.0247282	0.114392	0.254464	0.408516	-0.0723852	0.314153	0.358265	0.610507
-4	0.560853	0.0496856	-0.610538	0.187201	-0.400982	0.213781				-4	-0.198987	-0.0692052	0.0210972	0.247095	-0.244222	-0.124647	0.139985	0.228884
Epinephrine	I-CYP (% of Max)									Atenolol	I-CYP (% of Max)
Log[Epi], M	DMSO (0.19%)				C11 (30 μM)					Log[Aten], M	DMSO (0.19%)			C11 (30 μM)
-11	92.2115	108.055	84.0197	91.2551	102.242	108.633	83.2778	89.8495		-11	104.301	104.701	89.7167	109.637	108.976	80.9238
-10	100.718	105.464	93.3666	93.8931	105.696	109.731	80.1898	89.4279		-10	103.562	105.449	88.4927	107.258	105.647	83.5573
-9.5	101.465	106.89	92.0488	96.7546	105.49	109.89	90.9977	90.479		-9.5	107.161	104.713	88.1267	109.117	105.325	85.3827
-9	100.263	109.622	94.3506	95.7636	103.888	116.558	88.5527	91.0016		-9	103.519	104.337	87.9808	109.624	106.518	83.8575
-8.5	99.2359	105.212	96.8013	94.2418	102.417	106.17	77.5372	89.2546		-8.5	101.126	102.151	88.8852	105.999	106.742	84.9814
-8	100.163	109.531	91.6874	96.5944	106.26	115.169	88.4109	87.6055		-8	101.694	99.746	82.0918	108.067	105.738	83.4484
-7.5	101.283	108.795	92.1531	92.8457	105.243	98.3519	83.0698	87.6812		-7.5	99.6127	100.298	87.4008	102.768	102.537	82.1982
-7	98.1291	101.761	81.4293	88.7622	96.571	99.8872	77.3538	82.9659		-7	97.889	96.535	82.3488	98.5412	97.7348	77.1109
-6.5	93.1956	96.5183	78.7944	82.0096	90.7407	87.3102	64.9733	70.5957		-6.5	91.8963	89.846	73.7012	91.7848	86.3535	68.1847
-6	75.5835	77.3996	59.9387	64.5983	67.7322	62.5783	40.8962	47.8279		-6	78.9717	72.3423	55.738	74.2476	64.3806	49.1125
-5	24.0789	20.1331	12.328	15.7894	14.006	10.5879	6.31719	9.07722		-5	24.469	18.1198	10.9634	19.0842	14.2621	9.3769
-4	0.580389	0.246779	-0.783774	-0.0433944	0.584185	-0.343408	-0.421378	0.180601		-4	0.550455	0.0345331	-0.584988	0.200779	-0.133009	-0.0677699
										Metoprolol	I-CYP (% of Max)
										Log[Met]	DMSO (0.19%)			C11 (30 μM)
										-11	90.0305	93.8901	104.781	93.2097	85.6958	101.614
										-10	96.6041	91.1791	102.81	95.6111	92.6626	94.6583
										-9.5	101.399	94.2768	104.324	103.111	94.9448	101.944
										-9	100.778	92.3406	104.283	100.719	89.4958	100.087
										-8.5	100.775	86.2126	103.728	98.946	92.5067	99.4588
										-8	91.8258	88.2015	98.2212	90.5401	88.805	99.0718
										-7.5	86.4358	77.8872	92.7058	84.6737	77.4284	90.4794
										-7	67.2643	61.8165	71.5799	64.9106	59.7254	69.8042
										-6.5	39.1135	35.4104	44.3122	37.5026	33.9832	41.769
										-6	17.1089	15.4234	19.2298	16.2329	15.0273	18.3793
										-5	1.48403	2.12621	1.95042	1.93085	1.63678	2.32538
										-4	-0.336965	0.524358	-0.187393	-0.112397	-0.107542	0.219939
										Carazolol	I-CYP (% of Max)
										Log[Caraz]	DMSO (0.19%)			C11 (30 μM)
										-13	97.0582	108.085	94.8566	97.714	107.842	94.4442
										-12	97.2532	107.07	94.9756	93.5818	106.869	94.4128
										-11.5	97.5629	106.851	95.52	98.1536	107.431	93.9478
										-11	95.2885	106.252	91.1477	94.3348	104.446	83.6722
										-10.5	94.9993	103.284	84.2988	91.1111	101.391	84.8824
										-10	80.2913	88.0338	64.7865	76.0852	84.6295	65.4614
										-9.5	49.7081	55.7119	34.0617	49.1041	52.5151	35.5891
										-9	18.0709	21.2947	11.8267	19.9106	21.6246	12.7889
										-8.5	5.43897	5.91479	3.81538	6.9131	6.37836	4.34513
										-8	1.70828	1.71012	1.31728	1.88578	2.32867	1.30249
										-7	0.273683	0.245447	0.239532	0.50002	0.319932	0.384611
										-6	-0.0934127	0.0533822	0.0400306	0.0562214	-0.105911	0.0496898

## Sheet: Fig 3
Panel B	Net BRET Ratio
Log[Isoproterenol], M	DMSO (0.19%)						C11 (30 μM)
-11	0.045	0.03675	0.0585	0.0365	0.031	0.06175	-0.02725	-0.0275	0.01525	-0.03875	-0.0285	-0.03275
-10	0.04225	0.05	0.06975	0.0525	0.06275	0.06075	-0.022	0.01625	0.05	0.03025	-0.013	-0.00225
-9	0.01925	-0.0025	0.0305	0.033	0.01825	0.01225	0.01925	0.0595	0.05025	0.01525	0.03825	0.05075
-8.5	0.00775	0.01575	-0.01675	-0.044	-0.03775	-0.0205	0.055	0.0565	0.0015	0.0215	0.03075	0.0685
-8	-0.0455	-0.07825	-0.102	-0.07225	-0.02675	-0.04475	0.00375	-0.029	-0.0615	0.0095	0.003	0.0175
-7.5	-0.08325	-0.08	-0.11075	-0.10225	-0.09525	-0.13325	-0.03525	-0.04575	-0.06475	-0.036	-0.0225	-0.02225
-7	-0.16275	-0.143	-0.15075	-0.1675	-0.11125	-0.15375	-0.04325	-0.061	-0.06675	-0.06925	-0.0435	-0.02575
-6.5	-0.194	-0.22675	-0.19175	-0.25375	-0.18475	-0.21275	-0.12425	-0.11275	-0.074	-0.106	-0.0665	-0.048
-6	-0.248	-0.3135	-0.26425	-0.311	-0.21575	-0.24425	-0.12325	-0.09525	-0.10525	-0.118	-0.087	-0.069
-5	-0.401	-0.44375	-0.36975	-0.42975	-0.3375	-0.3895	-0.196	-0.1945	-0.15875	-0.19925	-0.122	-0.115
-4	-0.50325	-0.517	-0.47575	-0.50625	-0.41325	-0.497	-0.28325	-0.3065	-0.24025	-0.2695	-0.202	-0.23975
Panel C	% DMSO Max
	DMSO	C11
	103.806	56.6447
	111.099	61.3049
	95.3476	46.532
	105.227	55.0136
	85.468	39.0058
	99.0524	57.7398
Panel D	% DMSO Max
Log[Isoproterenol], M	DMSO (0.19%)									C11 (30 μM)
-11	5.90456	5.03526	4.14405	6.48921	4.99784	9.73809	9.37387	5.94621	6.16667	1.76582	1.69253	1.77576	5.57558	5.19214	9.75778	8.5261	5.80849	5.55556
-10	23.5886	24	12.9952	7.09171	6.12047	9.73809	9.24064	7.82566	7.65278	8.92163	6.3103	3.99867	6.50896	6.21762	9.09807	9.42231	6.25405	5.28472
-9	54.0777	52.9563	33.5517	11.2993	8.50605	10.1418	11.0573	11.8519	10.9167	27.9125	24.8378	15.5954	7.61025	7.37263	9.02914	9.43442	6.42417	7.13889
-8.5	59.5306	63.9944	47.3566	14.2279	11.9603	12.5246	15.5989	15.862	12.3472	38.3112	42.2708	28.5557	8.59302	8.07427	10.0926	9.70086	6.80492	6.625
-8	75.6192	80.2398	54.4541	26.8112	23.0678	16.9358	24.3067	20.8927	24.0556	63.9951	45.8533	37.2707	10.7956	9.65026	9.45254	11.9172	9.23526	8.44444
-7.5	89.3533	83.6305	73.8071	42.733	46.5782	28.6235	39.9661	33.8626	41.9792	73.8755	61.859	49.8537	13.7291	15.8031	12.0717	11.9535	10.6124	11.5278
-7	88.3464	93.2638	77.4874	58.8375	66.0946	48.139	60.0339	52.7139	58.5486	77.533	72.5924	56.4176	22.011	30.0086	15.7444	16.6041	13.4478	16.9167
-6.5	99.3151	91.7687	94.8678	72.3542	79.2746	63.8933	73.0411	71.3869	70.5069	89.1497	80.8632	75.4485	29.3397	37.9642	21.9181	25.8447	16.6235	23.5556
-6	100	100	100	90.0489	75.2807	86.1954	84.1589	70.5363	85.9583	95.38	84.8124	76.8507	40.9057	50.7016	33.8716	37.774	17.9601	25.7431
-5	99.4225	88.5134	98.1985	100	97.3985	93.8165	100	100	100	93.4735	81.8138	75.8129	59.4498	66.2673	49.9901	58.4958	31.0596	43.9583
-4	89.7642	89.292	98.0145	96.4245	100	100	99.5035	84.5836	96.1319	86.9618	68.0198	72.5264	62.8179	68.437	52.6093	60.046	37.4838	46.5069
Panel E	% DMSO Max
	DMSO	C11
	100.66	95.1864
	97.3354	82.2604
	101.131	78.5398
	102.05	66.0307
	98.2656	71.1519
	103.547	56.6008
	102.457	65.1968
	93.7431	38.5108
	100.81	48.6784
Panel H	Net BRET Ratio
Log[Isoproterenol], M	DMSO (0.19%)			C11 (30 μM)
-11	-0.0009	-0.00445	-0.0019	-0.0001	-0.0039	0.00665
-10	-0.0039	-0.0017	-0.0074	0.00215	-0.0004	-0.0016
-9	0.00285	-0.00445	-0.0029	-0.0026	0.0026	0.00115
-8.5	0.0031	0.00755	0.02035	0.0004	-0.0009	-0.00535
-8	0.0091	0.0143	0.01085	0.00165	0.00435	0.00065
-7.5	0.02335	0.0243	0.02535	-0.0006	-0.00015	-0.0006
-7	0.03935	0.0453	0.05535	0.0019	0.0026	0.00715
-6.5	0.0591	0.05905	0.07185	0.0049	0.00485	0.0074
-6	0.06685	0.0738	0.06385	0.00415	0.0071	0.00415
-5	0.07285	0.08105	0.0791	0.00515	0.01085	0.0104
-4	0.08485	0.09755	0.1026	0.0079	0.0081	0.00915
Panel I	% DMSO Max
	DMSO	C11
	89.3158	8.31579
	102.684	8.52632
	108	9.63158
Panel K	Net BRET Ratio
Log[Isoproterenol], M	DMSO (0.19%)			C11 (30 μM)
-11	0.2145	0.33025	0.37	0.142	-0.03875	0.0855
-10	0.1795	0.252	0.29475	-0.00375	0.03325	0.04425
-9	0.27475	0.365	0.304	0.02225	0.132	-0.00975
-8.5	0.29525	0.28575	0.35	-0.0295	0.04075	0.0765
-8	1.05125	1.28075	1.223	0.041	-0.04	-0.0155
-7.5	3.53275	4.75525	4.79725	0.11575	0.05325	0.181
-7	4.259	4.97275	5.26975	0.34325	0.202	0.5275
-6.5	4.62475	5.222	5.61125	1.03325	0.69	1.1935
-6	4.637	5.5735	5.63475	1.476	1.10975	1.76375
-5	4.8905	5.585	5.519	1.74675	1.3155	1.6765
-4	5.0555	5.7155	5.745	1.928	1.5845	2.15875
Panel L	% DMSO Max
	DMSO	C11
	91.8291	35.0206
	103.817	28.7812
	104.353	39.212

## Sheet: Fig 4
Panel B	% DMSO Max
Log[Isoproterenol], M	DMSO (0.19%)				C11 (30 μM)
N.S.	20.5932	5.63735	10.4737	15.6951	21.0246	9.99476	10.8415	20.5696
-9	42.6255	21.1607	21.3354	32.8723	37.8933	23.1399	29.6473	30.8466
-8	43.2738	34.4848	34.0093	34.8052	28.0242	26.7386	32.7112	39.8719
-7	87.0888	75.8517	85.2579	51.0808	46.9149	47.1786	47.3304	37.087
-6	99.8816	90.8937	95.7855	85.4206	64.4912	72.3855	81.7099	47.8076
-5	100	100	100	100	60.6844	59.7089	87.3211	76.2024
Panel C	% DMSO Max
	DMSO	C11
	101.6	63.94
	96.37	66.26
	100.1	88.87
	99.83	85.45
Panel E	% DMSO Max
Log[Carvedilol], M	DMSO (0.19%)			C11 (30 μM)
N.S.	42.4	46.2806	41.9569	34.4166	36.4434	21.6213
-9	57.3024	70.8129	68.6401	44.3161	40.2554	23.8591
-8	66.5006	74.1093	79.4802	47.0528	38.6488	28.8029
-7	92.3293	100	88.7881	50.7968	46.4695	52.0769
-6	100	89.7185	100	54.5318	76.3003	74.1298
-5	67.1808	82.4071	62.6595	37.3942	45.0834	69.0912
Panel F	% DMSO Max
	DMSO	C11
	86.36	47.54
	87.98	59.81
	83.34	72.92

## Sheet: Fig 5A-C
Panel A
Isoproterenol	I-CYP (% of Max)
Log[Iso], M	DMSO (0.19%)			C11 (30 μM)
-11	97.2096	102.79		93.9783	101.203
-10	94.9479	101.433	94.1869	98.9777	106.094	94.9279
-9.5	97.7465	100.099	94.4074	98.3761	101.575	95.2271
-9	93.2105	102.029	94.0076	94.2686	101.306	93.24
-8.5	93.9515	100.366	92.3393	95.7716	103.406	83.9246
-8	87.0038	98.335	81.236	93.5454	80.1795	86.435
-7.5	87.758	96.2691	86.5371	92.8206	82.0858	85.3174
-7	75.1836	82.2058	74.8538	74.5129	74.9377	69.2001
-6.5	55.6209	58.7395	54.4539	54.6889	57.7756	49.0495
-6	32.4244	29.4651	29.9015	28.5734	30.7679	26.5145
-5	4.53557	4.77441	4.12003	4.29318	4.62291	4.13783
-4	0.00433747	0.0203496	-0.0246871	-0.0702455	0.0525258	0.0177197
Panel B
Carvedilol	I-CYP (% of Max)
Log[Carve], M	DMSO (0.19%)			C11 (30 μM)
-13	102.001	104.482	93.102	98.2319	104.107	97.6613
-12	100.907	107.244	91.8486	99.829	103.919	91.6994
-11.5	86.172	105.374	91.7815	100.806	100.07	88.314
-11	98.2144	105.345	89.9053	96.7435	89.7939	80.8076
-10.5	95.6788	99.9575	86.8625	89.8152	91.6273	89.6795
-10	88.7536	88.5307	77.8711	72.464	74.6614	55.5876
-9.5	72.4467	67.1137	62.3195	45.4084	49.1545	34.0762
-9	40.7756	36.3446	33.2413	19.9406	19.5529	16.1165
-8.5	15.5747	13.52	11.9791	8.64797	7.11776	5.40566
-8	5.35083	3.91327	3.81107	1.9677	2.29896	2.01697
-7	0.241963	1.46579	0.401317	-0.115212	-0.0337644	0.240586
-6	-0.105591	-0.0155568	0.121148	-0.133431	0.0251207	0.10831
Panel C
	IC50		ΔIC50
	DMSO	C11
Isoproterenol	-6.34	-6.4	0.06
	-6.37	-6.43	0.06
	-6.34	-6.45	0.11
Carvedilol	-9.11	-9.58	0.47
	-9.28	-9.55	0.27
	-9.23	-9.74	0.51

## Sheet: Fig 5D-M
Panel D	Net BRET Ratio								Panel H	Net BRET Ratio							Panel L	% DMSO Max
Log[Isoproterenol], M	DMSO (0.19%)			C11 (30 μM)					Log[Angiontensin II], M	DMSO (0.19%)			C11 (30 μM)				Log[Carbachol], M	DMSO (0.19%)			C11 (30 μM)
-11	0.08425	0.08875	0.10175	0.115	0.07375	0.08825			-11	0.0045	-0.00225	0.03175	0.00275	0.0195	0.02675		-7.77121	2.1223	17.4219	6.08927	17.5696	14.5016	9.01066
-10	0.02575	0.027	0.0385	0.06975	0.0285	0.01925			-10	0.00225	-0.01175	-0.03175	-0.014	-0.0175	-0.02325		-7.29409	1.83289	17.0803	6.41239	7.87884	12.1805	13.145
-9	-0.03075	-0.05725	-0.0835	-0.03325	-0.0265	-0.02525			-9	-0.052	-0.02675	-0.07575	-0.0245	-0.0395	-0.054		-6.81697	3.49682	14.1664	6.32007	7.68415	11.7028	7.05387
-8.5	-0.0695	-0.1035	-0.1335	-0.09325	-0.082	-0.09825			-8.5	-0.10025	-0.1105	-0.1275	-0.06725	-0.0865	-0.102		-6.33985	7.64739	14.4202	8.61093	21.558	18.0402	10.0538
-8	-0.1705	-0.18725	-0.1905	-0.1305	-0.1445	-0.18075			-8	-0.1355	-0.16575	-0.21525	-0.1385	-0.14375	-0.193		-5.86273	9.02022	18.2921	14.2215	25.3019	21.7664	18.6852
-7.5	-0.26625	-0.25875	-0.2645	-0.18975	-0.21925	-0.22225			-7.5	-0.19225	-0.222	-0.2705	-0.19675	-0.18725	-0.28325		-5.38561	25.9975	35.125	31.8502	42.5025	62.7886	22.1376
-7	-0.3445	-0.34225	-0.3405	-0.27275	-0.28175	-0.2915			-7	-0.2065	-0.23275	-0.29325	-0.19975	-0.22925	-0.34175		-4.90849	42.6439	44.4056	49.3433	72.0911	45.2389	37.5321
-6.5	-0.42475	-0.41325	-0.4005	-0.3705	-0.33925	-0.3545			-6.5	-0.23575	-0.2505	-0.3255	-0.21125	-0.25025	-0.339		-4.43136	71.2286	63.7809	66.3129	87.1907	71.643	55.8675
-6	-0.45425	-0.45925	-0.461	-0.42875	-0.39	-0.4055			-6	-0.231	-0.2455	-0.31825	-0.22725	-0.23925	-0.3585		-3.95424	86.8938	84.5811	99.8334	111.777	97.163	68.8208
-5	-0.5965	-0.5705	-0.55875	-0.5855	-0.509	-0.521			-5	-0.2205	-0.24925	-0.3245	-0.21575	-0.2455	-0.36175		-3.47712	100	100	100	111.48	112.563	89.7592
-4	-0.714	-0.59825	-0.59025	-0.62125	-0.54	-0.55225			-4	-0.224	-0.2355	-0.30975	-0.21275	-0.23125	-0.33725
Panel E	% DMSO Max								Panel I	% DMSO Max							Panel M	% DMSO Max
	DMSO	C11								DMSO	C11							DMSO	C11
	112.589	97.9632								87.3578	82.9704							100	111.48
	94.3364	85.1511								91.8427	90.1852							100	112.563
	93.0749	87.0828								120.799	131.524							100	89.7592
Panel F	Net BRET Ratio								Panel J	Net BRET Ratio
Log[Isoproterenol], M	DMSO (0.19%)			C11 (30 μM)					Log[Angiontensin II], M	DMSO (0.19%)			C11 (30 μM)
-11	0.00525	0.0605	0.1275	0.01675	-0.0105	0.1635			-11	0.03175	-0.0195	0.052	0.091	0.045	0.14275
-10	0.03925	0.04825	0.124	0.069	0.039	0.112			-10	0.07125	0.07675	0.07975	0.01225	0.039	-0.01875
-9	0.41225	0.3255	0.3355	0.3935	0.33075	0.273			-9	0.53875	0.6925	0.5705	0.675	0.8255	0.588
-8.5	1.02175	1.04775	0.89125	0.99325	0.90025	0.801			-8.5	1.35575	1.597	1.6345	1.543	1.571	1.56
-8	2.254	2.18975	2.19275	2.33025	1.9735	2.091			-8	2.34925	2.62825	2.7435	2.4505	2.93475	2.66725
-7.5	3.574	3.48925	4.139	3.60525	3.32175	4.1055			-7.5	2.72875	3.53125	3.38875	2.854	3.45875	3.4025
-7	4.24175	4.1105	5.0615	4.40275	4.112	4.9985			-7	3.08575	3.796	3.756	3.09075	3.895	3.676
-6.5	4.61975	4.32625	5.365	4.78475	4.23675	5.41525			-6.5	3.15775	3.95875	3.859	3.1145	3.89975	3.915
-6	4.72125	4.53525	5.224	4.75775	4.63025	5.4			-6	3.194	4.06025	3.9765	3.2265	3.92975	3.878
-5	4.83675	4.48125	5.32175	4.83975	4.68475	5.45675			-5	3.27775	3.97	4.00425	3.272	3.981	3.7625
-4	4.7325	4.599	5.3605	4.9265	4.74975	5.62425			-4	3.41375	4.224	4.19775	3.45025	4.121	4.0545
Panel G	% DMSO Max								Panel K	% DMSO Max
	DMSO	C11								DMSO	C11
	96.6342	100.596								86.5299	87.4551
	93.9082	96.9865								107.068	104.457
	109.457	114.843								106.402	102.771

## Sheet: Fig 5N
Panel N
DMSO	Fluorescence Intensity												C11	Fluorescence Intensity
	[Carbachol], µM													[Carbachol], µM
Time (s)	0	0.017	0.05	0.15	0.45	1.37	4.11	12.32	37	111	333		Time (s)	0	0.017	0.05	0.15	0.45	1.37	4.11	12.32	37	111	333
0.714	0.09175	0.210667	-0.25025	0.016875	-0.110125	-0.182042	-0.0045417	-0.302833	0.011125	0.3345	-0.289		0.714	-0.2515	-0.545792	0.344625	-0.119292	-0.379875	0.238375	0.00979167	-0.171125	0.0340417	-0.124542	0.0937083
1.568	0.0334167	0.0458333	-0.27325	-0.0544583	-0.009125	-0.421375	-0.044875	-0.106167	0.0117917	-0.135167	-0.269		1.568	-0.0175	0.0465417	-0.199042	0.0147083	0.163125	0.107375	-0.0672083	-0.230125	-0.322958	-0.108875	0.117375
2.926	0.275083	-0.2575	-0.11325	-0.210792	0.266542	-0.226708	0.0844583	-0.215833	0.414458	0.129167	0.13		2.926	0.1895	-0.105792	0.0109583	0.0967083	-0.246542	-0.0689583	0.262458	0.303875	-0.241625	-0.307208	-0.143292
4.4152	0.117417	0.0341667	-0.229917	-0.111125	-0.148125	-0.0660417	-0.010875	0.307167	-0.015875	-0.315833	-0.216333		4.4152	0.186167	0.448542	-0.0497083	0.478708	0.221125	0.0867083	0.486125	0.251542	-0.115625	0.0767917	-0.115292
5.9256	-0.0439167	0.0145	0.18375	-0.049125	-0.263458	0.506958	-0.020875	0.3145	0.325125	0.2275	0.142667		5.9256	-0.274833	0.284875	0.119958	-0.101958	0.153792	-0.413625	-0.283875	-0.277792	0.184042	0.124792	-0.0322917
7.4128	-0.274583	-0.174667	0.591083	0.0462083	-0.100125	0.104292	-0.196542	-0.0181667	-0.259208	-0.244833	0.176333		7.4128	0.0728333	-0.223458	0.005625	-0.159292	0.017125	0.153708	-0.054875	0.236542	-0.160292	0.287125	0.234708
8.9224	0.131083	0.0323333	-0.231917	0.188542	0.299542	0.358958	0.009125	-0.267833	-0.221875	0.0258333	0.0963333		8.9224	0.1665	0.054875	-0.257375	-0.184625	0.002125	0.0917083	-0.0822083	0.167875	0.608375	0.249458	-0.0272917
10.4212	-0.33025	0.0598333	0.32375	0.173875	0.064875	-0.0740417	0.184125	0.289167	-0.265542	-0.0211667	0.229		10.4212	-0.0711667	0.0402083	0.0249583	-0.0249583	0.069125	-0.195292	-0.270208	-0.280792	0.0140417	-0.197542	-0.127625
11.9404	0.09175	0.0998333	-0.289583	0.261542	-0.165125	-0.311042	-0.254875	0.2245	-0.403875	0.336833	-0.355667		11.9404	-0.153167	-0.0477917	-0.355042	-0.361958	0.148125	-0.162958	0.141125	0.377542	0.326708	0.503792	-0.350958
13.4204	-0.09425	-0.0165	-0.46225	0.0402083	-0.253125	-0.0187083	-0.0885417	0.0648333	0.189125	-0.226167	0.0706667		13.4204	0.258167	0.258542	0.509625	0.128042	-0.0432083	0.121375	-0.113542	0.076875	-0.0222917	0.305792	-0.274292
14.9284	-0.399583	-0.120167	-0.282917	0.238875	-0.0337917	-0.221708	-0.316875	0.173833	-0.138208	0.214167	-0.477		14.9284	-0.267833	0.116875	0.234625	0.314042	-0.123875	0.239708	0.760458	0.279875	0.173042	0.103125	0.235042
16.4176	-0.39625	-0.145	-0.211917	-0.018125	-0.203792	0.100958	-0.203208	-0.1825	0.207458	0.244167	-0.0833333		16.4176	-0.153833	-0.0444583	-0.682375	-0.071625	0.329792	-0.299292	-0.228875	0.329208	-0.030625	-0.102208	-0.013625
17.9268	0.186083	0.202	0.325083	0.406542	0.0362083	-0.0837083	-0.202542	-0.138833	-0.073875	0.0608333	-0.500333		17.9268	-0.150833	0.0522083	0.0272917	0.025375	-0.394542	-0.033625	0.158792	0.468875	0.344375	-0.068875	0.310375
19.416	-0.0639167	0.323667	0.14575	0.361208	0.242542	0.195625	-0.145542	-0.103167	0.100125	0.309833	-0.09		19.416	-0.212833	0.333875	0.0939583	-0.284292	-0.403208	0.186042	-0.308542	-0.133458	0.0950417	0.0157917	0.00904167
20.926	-0.0885833	0.149167	0.106083	-0.0644583	0.177208	-0.388708	-0.516208	0.212833	0.482792	-0.413167	-0.0353333		20.926	-0.193167	0.014875	-0.250375	0.123708	0.548792	0.188708	0.142458	0.198208	0.394375	0.212792	-0.289958
22.414	0.26975	1.288	-0.316917	-0.0704583	0.086875	-0.173708	-0.170542	-0.0491667	-0.495208	-0.112833	-0.859333		22.414	0.665167	1.15654	0.043625	0.114042	0.576458	0.123375	0.253792	0.488875	0.0460417	0.0534583	-0.075625
23.9232	1.93475	2.82883	2.48975	1.79188	1.48754	1.73296	1.77513	3.6925	5.79213	6.43083	7.14133		23.9232	1.1545	2.15521	1.88262	1.07571	1.34746	1.38071	2.30246	3.35254	5.09504	7.42612	6.54104
25.412	3.63608	3.476	3.62742	3.03254	2.57221	3.04796	5.30046	9.46283	12.3895	13.9742	15.4807		25.412	1.55017	2.45654	1.90029	1.75804	1.95546	2.91637	6.66146	8.07321	11.0407	14.1975	14.235
26.9412	3.32275	3.54717	3.42908	2.76987	2.53454	3.55929	8.14279	12.2085	16.0978	17.9745	18.6477		26.9412	2.62117	2.42287	2.15696	1.81137	2.56013	3.72104	9.94412	10.4749	14.5944	17.8431	17.984
28.4216	3.60142	3.28183	3.71075	3.04054	2.62588	3.76896	8.42613	13.0082	17.1575	19.1545	20.181		28.4216	2.09283	3.02621	2.06862	1.60371	3.26179	4.03071	11.3735	10.9899	15.465	19.6061	19.5904
29.9392	3.48342	3.37933	2.94808	2.47021	2.43221	3.72063	8.31846	12.7222	16.4625	18.9245	20.376		29.9392	2.8135	2.02354	1.84529	2.14771	3.58846	4.54938	12.4025	11.0492	15.6747	20.1421	19.9087
31.418	3.03942	3.058	2.73608	1.98687	1.34821	3.46529	7.80246	11.4842	15.6245	17.3302	19.7847		31.418	2.10983	2.52188	1.96329	1.48438	3.21813	3.75738	12.5731	10.6665	16.1	19.9591	19.507
32.9376	1.87308	2.39683	2.23375	1.72654	1.38421	3.16629	7.23313	11.0492	14.0571	17.7178	18.9803		32.9376	1.82083	2.13454	1.51696	1.11738	3.06513	4.17804	12.3198	9.99554	15.0504	19.4628	19.358
34.416	2.33042	2.28433	2.43208	1.96921	1.34187	3.11896	5.92612	9.76883	13.3271	16.1412	17.1033		34.416	1.90283	1.97087	1.45429	1.44471	3.58613	3.86704	11.9935	9.83421	14.0454	18.8208	18.8607
35.9352	1.54642	2.1135	1.79475	1.05921	0.831875	1.75362	4.96079	9.10617	12.4725	15.2742	16.5287		35.9352	1.6305	1.26621	0.965958	1.23004	2.65979	3.94904	12.0945	9.10021	12.816	17.6118	17.7377
37.4144	1.24508	1.63117	1.52508	0.854208	0.774208	1.93162	4.04913	7.24517	11.1585	14.0915	15.807		37.4144	1.37383	1.25154	1.11396	0.944042	2.31346	3.39471	11.5675	8.40488	11.7357	16.8285	16.7957
38.9444	0.67975	1.21367	0.582083	0.930542	0.152208	2.13762	3.40679	5.89917	9.81479	13.5968	16.0827		38.9444	1.72517	1.05987	1.09996	0.569042	1.69446	2.99604	10.7268	7.00488	11.7194	15.3425	16.2807
40.4124	1.21242	1.1185	0.700417	0.725542	0.181208	1.40962	2.85879	5.66717	8.56146	12.3958	14.2603		40.4124	1.37283	0.963542	0.501625	0.816375	1.68146	2.61771	9.81079	6.40421	10.8137	14.9468	15.6344
41.9316	0.580417	0.7545	0.49275	0.516542	-0.278125	1.46096	1.98279	5.14817	8.25879	10.8335	13.5467		41.9316	1.25217	0.756208	0.872958	0.543375	1.85579	2.41237	8.84279	5.84654	9.54971	13.6588	14.1567
43.4104	0.152417	0.589667	0.189417	0.020875	0.127542	0.834625	1.58579	4.40083	7.08913	10.3322	12.122		43.4104	0.5155	0.789208	0.585292	0.486042	2.02946	2.08171	8.66746	5.00488	8.28704	12.9071	12.8104
44.94	0.231417	0.3245	0.22875	0.127208	-0.047125	0.426292	1.26113	3.70017	6.36512	9.25383	11.242		44.94	1.24217	0.968542	0.480625	0.600375	1.61179	1.46171	8.35712	4.40121	7.81337	11.4318	12.281
46.4192	-0.0839167	0.2455	0.20475	0.281875	-0.0037917	0.632625	0.964458	3.08417	5.25779	8.56983	10.4197		46.4192	0.527167	0.534875	0.736958	0.120042	1.58246	1.20938	7.44779	3.53854	6.93571	10.5961	11.0394
47.9376	0.07975	0.619333	0.33675	-0.284458	-0.101792	0.481625	0.158458	2.1135	5.16746	7.12283	9.437		47.9376	0.643167	0.692208	0.144958	0.0137083	0.750792	1.31904	6.70012	3.43154	6.15371	9.59112	10.6704
49.4168	-0.54625	0.416	0.0840833	-0.533792	-0.656458	0.479625	0.603458	2.19717	3.78112	7.4525	8.005		49.4168	0.397833	0.358875	0.553958	-0.104958	0.455792	1.19171	6.11746	2.56454	5.14738	8.25713	9.05404
50.936	-0.42125	0.428833	-0.36925	-0.127792	-0.883125	0.157958	0.259792	1.50883	3.65313	6.01983	7.737		50.936	0.254833	0.637875	0.271958	0.264708	1.17146	0.996375	5.32646	2.02088	4.66304	7.56879	8.85238
52.4248	-0.852917	0.3745	0.0704167	-0.443125	-0.600125	-0.0877083	-0.334542	1.4785	2.52779	5.03517	7.441		52.4248	0.590167	0.175208	-0.0617083	0.0830417	0.863125	0.743375	4.75279	2.04221	4.55804	6.31013	7.87538
53.9352	-0.64325	0.209833	-0.574917	-0.617125	-0.298125	-0.044375	-0.167542	0.6215	2.51679	4.4835	6.48767		53.9352	0.363833	0.402208	0.483292	0.00670833	0.478458	0.615375	3.82613	1.52054	4.04771	6.23746	7.36471
55.4232	-0.758917	0.452833	-0.44925	-0.555458	0.0245417	-0.349708	-0.562208	0.982833	1.69746	3.83783	6.04967		55.4232	-0.3065	0.731542	-0.297708	-0.557958	0.401458	0.325042	3.44379	0.815208	3.36871	4.74179	6.53304
56.932	-1.01358	0.3225	0.30675	-0.596125	-0.562792	-0.337042	-0.227208	0.625833	1.47946	3.6985	5.084		56.932	-0.0975	0.367542	0.0922917	-0.296958	0.0967917	0.402708	2.85012	1.10587	3.27171	4.88846	5.84371
58.4208	-0.698917	0.179833	-0.229583	-0.534125	-0.452125	-0.237375	-0.357542	0.6645	0.651458	3.05817	4.631		58.4208	-0.0735	0.523542	0.129292	-0.306625	0.0734583	0.252375	2.37312	0.760208	2.25704	3.58779	5.63004
59.9304	-0.73725	0.263167	-0.930583	0.0402083	-0.262792	-0.699708	-0.663875	0.160833	0.717458	2.0735	4.66033		59.9304	-0.301833	0.373875	0.201958	0.276042	0.001125	0.545042	2.80279	0.446875	3.11004	3.92279	5.31071
61.42	-0.832583	0.0126667	-0.594583	-0.775792	-0.964458	0.0852917	-0.228542	0.0868333	0.517458	2.0165	3.805		61.42	-0.0195	0.0715417	-0.0460417	-0.243292	-0.285542	0.0407083	1.86179	0.775208	2.19704	3.14646	4.74737
62.9484	-0.787917	0.168667	-0.383917	-0.458458	-0.624125	-0.401708	-0.683208	0.2125	0.324125	2.21717	3.92867		62.9484	-0.2505	0.677208	0.594625	-0.263625	0.412458	0.230708	1.47879	0.543875	1.43104	2.52846	4.40137
64.4476	-1.36925	0.344	-0.660583	-0.397125	-0.353458	-0.625042	-0.541208	-0.0195	0.382792	1.2645	2.89967		64.4476	-0.684833	-0.126792	-0.436708	-0.111958	0.368458	0.188042	1.53146	0.289875	1.57537	2.12213	3.41604
65.9468	-0.826583	0.029	-0.75025	-0.096125	-0.482792	-0.539042	-0.431208	-0.0291667	0.156458	1.81217	2.30967		65.9468	-0.489833	0.294542	-0.188708	-0.803625	0.133458	0.136042	0.873458	0.177208	1.22971	1.67512	3.20004
67.4456	-0.87525	-0.1775	-0.515583	-0.518125	-0.347792	-0.177708	-0.966208	-0.4055	0.743792	0.948167	2.48067		67.4456	-0.438833	0.137542	-0.666042	-0.254292	-0.062875	-0.113625	0.468792	0.699542	1.47604	1.67646	3.06204
68.9456	-1.08158	-0.0588333	-0.485917	-0.0967917	-0.557458	-1.05704	-1.04021	0.0355	0.760125	1.90317	2.258		68.9456	-0.541833	0.304542	0.032625	0.107042	-0.389875	-0.131292	0.893125	0.00354167	0.439375	1.70446	3.09371
70.444	-1.11358	-0.004	-0.252583	-0.0614583	-0.595458	0.236625	-0.866208	0.0351667	0.0154583	0.6935	2.038		70.444	-1.10083	0.342542	0.128625	-0.278625	-0.145875	0.110042	0.560125	-0.343458	0.904042	1.06579	2.76971
71.9432	-0.59525	-0.0788333	-0.559583	-0.198792	-0.253458	-0.413708	-0.574208	-0.2125	0.00579167	1.35017	1.17967		71.9432	-0.906167	0.149208	0.502625	-0.350292	-0.0532083	0.272708	0.703792	0.101208	0.530375	1.13413	2.52137
73.442	-1.55592	-0.0103333	-0.47725	-0.432458	-0.425458	-0.508042	-0.402208	-0.1905	0.0197917	0.8465	1.483		73.442	-0.587833	-0.0884583	-0.172708	-0.818292	-0.129542	0.151042	0.809125	0.355542	0.502042	1.18079	2.54038
74.9408	-0.96825	-0.0781667	-0.487917	-0.474125	-0.628792	-1.08337	-0.733208	-0.0555	0.153125	0.8665	1.08533		74.9408	-0.392833	0.115542	-0.350042	-0.176292	-0.0545417	0.230375	0.118458	0.167875	0.606375	0.739792	2.25571
76.44	-1.19258	-0.0146667	-0.53625	-0.412792	-0.565125	-0.331042	-0.766208	0.0418333	0.300792	0.7725	1.344		76.44	-0.6055	-0.0237917	-0.506708	-0.495292	0.0224583	0.284708	0.442125	-0.116792	0.728708	0.942125	2.26471
77.9492	-1.04858	-0.108	0.187083	0.052875	-0.504125	-0.609708	-0.543875	-0.0515	0.037125	0.6495	1.40933		77.9492	-0.805833	0.573542	-0.173042	-0.314958	-0.217875	-0.190292	0.129792	-0.211458	0.516375	0.991125	2.40404
79.448	-1.40858	-0.321167	0.0184167	-0.260458	-0.345125	-0.802708	-0.801875	-0.1925	-0.068875	0.445833	0.782		79.448	-0.595167	0.611208	0.184292	-0.142625	0.203458	-0.027625	-0.031875	-0.344792	0.520375	0.619458	2.37904
80.9472	-1.55825	-0.278167	-0.537917	-0.443125	-0.888125	0.0492917	-0.967875	-0.190167	0.194792	0.293167	0.386667		80.9472	-0.467167	0.047875	0.213292	-0.470958	0.204792	0.386375	0.170792	-0.169458	0.354375	1.14179	2.10404
82.4472	-1.67658	-0.423833	-0.59125	-0.415458	-0.343458	-0.285042	-0.589542	-0.2305	-0.701875	0.1415	0.342333		82.4472	-0.2685	-0.0764583	0.299625	-0.446958	-0.311208	-0.157958	0.548458	-0.214792	0.504375	0.299125	1.75337
83.9452	-0.93125	-0.391167	-0.543583	-0.736125	-0.324792	-0.639042	-0.741542	-0.5095	0.192792	0.1015	0.551333		83.9452	-0.455167	0.190875	-0.284375	-0.417958	-0.0092083	0.134375	-0.140875	0.235208	1.17071	0.486792	1.67204
85.444	-1.36925	-0.274833	-0.08425	0.148875	-0.250458	-0.479375	-1.09187	0.0805	0.146458	-0.1635	-0.0396667		85.444	-0.692833	0.276542	-0.168042	-0.555292	0.159125	0.044375	0.913125	0.0562083	0.043375	0.387125	1.99371
86.9432	-1.05492	-0.456167	-0.75525	-0.403125	-0.496125	-0.765375	-0.681542	-0.402167	-0.182875	0.0111667	0.446		86.9432	-0.501833	0.574208	-0.550708	-0.402625	-0.306875	0.268375	-0.119542	-0.496792	0.658708	0.599458	1.12138
88.4424	-0.868917	-0.173	-0.52225	-0.232458	-0.263125	-0.214375	-0.442208	-0.242167	-0.198542	1.05083	0.128333		88.4424	-0.687833	0.587208	-0.200042	-0.208958	-0.427875	0.424375	0.164792	-0.231458	0.180042	0.180792	1.48304
89.9416	-1.33658	0.0243333	-0.375917	-0.434125	-0.466792	-0.384708	-0.892542	-0.464833	0.021125	-0.3235	0.296667		89.9416	-0.660167	0.080875	-0.545375	-0.249625	-0.380875	-0.0369583	0.346458	-0.116792	0.115708	0.228458	1.48937
91.4408	-1.19858	-0.270167	-0.696583	-0.225792	-0.517125	0.0842917	-0.428208	-0.0445	0.147125	0.223833	0.177333		91.4408	-0.820833	0.571875	-0.289708	-0.105292	-0.0655417	-0.120958	-0.0795417	-0.0564583	0.192375	0.186125	1.46004
92.9408	-1.44792	-0.591833	-0.53125	0.390875	-0.293792	-0.229708	-0.498875	-0.472833	0.147792	-0.0095	0.417		92.9408	-0.413833	-0.0794583	-0.184708	-0.569292	-0.0265417	0.0810417	0.245458	-0.0437917	0.146042	0.275458	1.15604
94.4384	-1.58758	-0.700333	-0.895583	-0.495458	0.104542	0.0529583	-0.394208	-0.124167	0.208125	0.115833	0.396667		94.4384	-0.479833	-0.411125	-0.243708	0.0117083	0.023125	0.260375	0.221125	0.029875	0.117375	-0.162208	1.32504
95.948	-1.40025	-0.6875	-0.35225	-0.276125	-0.687792	-0.025375	-0.401208	-0.304167	-0.0035417	-0.4515	-0.0973333		95.948	-0.5685	0.455542	0.062625	-0.480625	-0.0202083	0.120708	-0.286208	0.098875	0.027375	0.138792	0.897042
97.4468	-1.65958	-0.672667	-0.855917	-0.470792	-0.430125	-0.489375	-0.657208	-0.6575	0.194792	0.0351667	0.598333		97.4468	-0.269167	0.156208	-0.528042	-0.140625	-0.110208	0.255708	-0.268875	0.185542	0.123042	0.233125	0.785042
98.946	-1.08058	-0.466	-0.548583	-0.145792	-0.432125	0.0192917	-0.664875	-0.253833	0.201792	-0.1305	-0.323		98.946	-0.247833	0.301208	-0.281708	-0.679958	-0.420542	-0.345292	0.0264583	-0.0824583	-0.182958	-0.0912083	1.68804
100.455	-1.10258	-0.379833	0.00075	0.00920833	-0.392458	-0.608708	-0.538542	-0.4945	0.00845833	-0.3635	0.176667		100.455	-0.259833	0.00754167	-0.692042	-0.538292	-0.0852083	0.097375	0.378458	-0.208792	0.140042	-0.142208	0.754708
101.954	-1.29792	-0.1705	-0.53625	-0.217125	-0.311792	-0.342708	-0.958208	-0.168833	-0.084875	-0.117833	-0.255333		101.954	-0.3515	0.705208	-0.450375	-0.443292	0.0724583	-0.285958	-0.056875	-0.0497917	0.387375	0.258125	0.415708
103.454	-1.54292	-0.109333	-0.26025	-0.338458	-0.503458	-0.311708	-0.909208	0.1525	0.0337917	-0.603167	0.0313333		103.454	-0.4585	0.060875	0.00429167	-0.545292	0.219792	0.035375	0.313792	-0.099125	0.552042	0.613458	0.446375
104.952	-1.72825	-0.497167	-0.0765833	-0.251125	-0.499125	-0.182042	-0.356208	0.0181667	-0.863208	-0.512167	-0.610333		104.952	-0.6135	-0.107125	0.137292	-0.376625	-0.191542	-0.0332917	0.134125	-0.185458	-0.147625	0.514125	0.937375
106.451	-1.42525	-0.283	-0.521917	0.062875	-0.258125	-0.628708	-0.577542	-0.5395	0.0524583	0.0505	-0.115333		106.451	-0.9255	0.349875	0.145958	-0.302958	-0.121875	0.248708	-0.004875	0.287208	0.186375	-0.207208	0.625708
107.95	-1.34758	0.0796667	-0.487917	-0.072125	-0.181125	-0.136042	-0.581208	-0.1375	0.0414583	-0.151167	-0.159		107.95	-0.2885	0.356875	-0.271042	-0.105292	0.146792	0.402708	0.402125	0.012875	0.207708	-0.266208	1.00304
109.45	-1.65592	-0.178667	-0.834917	-0.185792	-0.424792	-0.197042	-0.927208	0.120167	-0.284542	0.0781667	-0.158667		109.45	-0.940833	0.817875	-0.0627083	-0.368292	-0.503542	0.101042	0.272125	-0.255792	-0.331292	0.238125	1.03571
110.95	-0.671583	-0.464167	-0.529583	-0.795458	0.230875	-0.349042	-0.237875	-0.0288333	-0.116875	-0.347167	-0.547		110.95	-1.28083	0.313875	-0.0480417	-0.292292	-0.349875	0.132042	-0.256208	-0.0287917	-0.443292	-0.0445417	0.958708
112.448	-1.48858	-0.271333	-0.36125	-0.228125	-0.241125	-0.146708	-0.524208	0.2165	-0.065875	0.261167	-0.247333		112.448	-0.649167	0.412875	-0.275708	-0.138292	0.144792	-0.294958	-0.207875	-0.331792	-0.248625	-0.128208	1.01737
113.957	-1.76125	-0.365667	-0.566917	-0.053125	-0.558458	-0.297042	-0.192542	-0.3215	-0.254208	-0.2865	-0.448667		113.957	-1.1345	0.321542	-0.057375	-0.360958	0.0707917	0.521375	0.191458	-0.277792	-0.368292	-0.195875	0.291375
115.456	-1.49325	-0.531167	-0.38625	0.165875	-0.282458	-0.190375	-0.400208	-0.0731667	-0.297875	-0.466833	-0.322		115.456	-0.868167	0.446875	0.133958	-0.252292	-0.561875	0.466708	0.295125	-0.339125	0.141042	0.117125	0.826042
116.955	-1.41225	-0.292167	-0.31325	-0.510458	-0.214125	0.00795833	-0.430542	-0.0951667	0.0894583	0.251167	-0.246333		116.955	-0.597167	0.418208	-0.0290417	-0.236958	0.160792	0.467708	0.125458	0.127542	-0.255625	0.125125	1.10804
118.455	-1.53258	-0.456333	-0.333917	-0.122458	-0.388125	-0.308708	-0.487208	0.0261667	-0.118208	0.228833	-0.697		118.455	-0.945833	0.302208	-0.0740417	-0.250958	-0.210542	-0.243292	-0.0442083	0.469875	-0.413292	-0.0155417	0.935042
119.953	-1.58758	-0.748667	-0.184917	-0.528458	-0.622125	0.151958	-0.245208	-0.1265	-0.483875	-0.151167	-0.0803333		119.953	-0.6885	0.078875	0.211958	-0.390958	0.268792	0.230708	0.00545833	0.116875	-0.327958	-0.0495417	0.856042

## Sheet: Fig 6A
Panel A
DMSO (0.3%)			C11 (3 μM)			C11 (30 μM)			C11-G (30 μM)
Time (sec)	Sarcomere Length (µm)		Time (sec)	Sarcomere Length (µm)		Time (sec)	Sarcomere Length (µm)		Time (sec)	Sarcomere Length (µm)
0	1.77		0	1.82		0	1.85		0	1.75
0	1.77		0	1.82		0	1.85		0	1.75
0.01	1.77		0.01	1.82		0.01	1.85		0.01	1.75
0.02	1.77		0.02	1.82		0.02	1.85		0.02	1.75
0.03	1.77		0.03	1.82		0.03	1.85		0.03	1.75
0.04	1.77		0.04	1.82		0.04	1.85		0.04	1.75
0.05	1.77		0.05	1.82		0.05	1.85		0.05	1.75
0.06	1.77		0.06	1.82		0.06	1.85		0.06	1.75
0.07	1.77		0.07	1.82		0.07	1.85		0.07	1.75
0.08	1.77		0.08	1.82		0.08	1.85		0.08	1.75
0.09	1.77		0.09	1.819		0.09	1.85		0.09	1.747
0.1	1.76933		0.1	1.817		0.1	1.85		0.1	1.735
0.11	1.76633		0.11	1.812		0.11	1.848		0.11	1.711
0.12	1.75767		0.12	1.802		0.12	1.84333		0.12	1.677
0.13	1.74167		0.13	1.785		0.13	1.83533		0.13	1.635
0.14	1.71833		0.14	1.76267		0.14	1.826		0.14	1.59067
0.15	1.688		0.15	1.73567		0.15	1.814		0.15	1.55167
0.16	1.655		0.16	1.70667		0.16	1.802		0.16	1.52233
0.17	1.62367		0.17	1.67867		0.17	1.79067		0.17	1.50033
0.18	1.59633		0.18	1.655		0.18	1.782		0.18	1.48433
0.19	1.57367		0.19	1.63433		0.19	1.77333		0.19	1.47267
0.2	1.55667		0.2	1.61867		0.2	1.76733		0.2	1.46367
0.21	1.54267		0.21	1.60667		0.21	1.76333		0.21	1.457
0.22	1.53133		0.22	1.59733		0.22	1.75933		0.22	1.453
0.23	1.52267		0.23	1.59		0.23	1.756		0.23	1.451
0.24	1.51533		0.24	1.584		0.24	1.754		0.24	1.45067
0.25	1.50933		0.25	1.57867		0.25	1.752		0.25	1.45267
0.26	1.50533		0.26	1.57467		0.26	1.75		0.26	1.45733
0.27	1.50267		0.27	1.572		0.27	1.752		0.27	1.46633
0.28	1.50067		0.28	1.57067		0.28	1.754		0.28	1.48633
0.29	1.5		0.29	1.57267		0.29	1.756		0.29	1.51767
0.3	1.5		0.3	1.576		0.3	1.76		0.3	1.55433
0.31	1.502		0.31	1.581		0.31	1.766		0.31	1.59467
0.32	1.50467		0.32	1.59033		0.32	1.77067		0.32	1.63433
0.33	1.50967		0.33	1.60367		0.33	1.77667		0.33	1.66433
0.34	1.51767		0.34	1.62233		0.34	1.78467		0.34	1.68433
0.35	1.53067		0.35	1.647		0.35	1.79267		0.35	1.69867
0.36	1.548		0.36	1.676		0.36	1.8		0.36	1.70767
0.37	1.57233		0.37	1.70567		0.37	1.80733		0.37	1.713
0.38	1.602		0.38	1.73367		0.38	1.81533		0.38	1.71767
0.39	1.635		0.39	1.757		0.39	1.82133		0.39	1.72167
0.4	1.66733		0.4	1.775		0.4	1.82733		0.4	1.72467
0.41	1.696		0.41	1.787		0.41	1.832		0.41	1.72667
0.42	1.719		0.42	1.794		0.42	1.836		0.42	1.72867
0.43	1.73433		0.43	1.798		0.43	1.838		0.43	1.73
0.44	1.74533		0.44	1.80133		0.44	1.84		0.44	1.73
0.45	1.752		0.45	1.80333		0.45	1.84		0.45	1.73
0.46	1.756		0.46	1.80533		0.46	1.84133		0.46	1.73
0.47	1.758		0.47	1.80733		0.47	1.84333		0.47	1.73
0.48	1.76		0.48	1.80933		0.48	1.84533		0.48	1.732
0.49	1.76		0.49	1.81		0.49	1.84733		0.49	1.734
0.5	1.76067		0.5	1.81		0.5	1.84933		0.5	1.736
0.51	1.76267		0.51	1.81		0.51	1.85		0.51	1.738
0.52	1.76467		0.52	1.81		0.52	1.85		0.52	1.74
0.53	1.76667		0.53	1.81		0.53	1.85		0.53	1.74
0.54	1.76867		0.54	1.81		0.54	1.85		0.54	1.74
0.55	1.77		0.55	1.81		0.55	1.85		0.55	1.74
0.56	1.77		0.56	1.81		0.56	1.85		0.56	1.74
0.57	1.77		0.57	1.81		0.57	1.85		0.57	1.74
0.58	1.77		0.58	1.81		0.58	1.85		0.58	1.74
0.59	1.77		0.59	1.81		0.59	1.85		0.59	1.74
0.6	1.77		0.6	1.81		0.6	1.85		0.6	1.74
0.61	1.77		0.61	1.81		0.61	1.85		0.61	1.74
0.62	1.77		0.62	1.81		0.62	1.85		0.62	1.74
0.63	1.77		0.63	1.81		0.63	1.85		0.63	1.74
0.64	1.77		0.64	1.81		0.64	1.85		0.64	1.74
0.65	1.77		0.65	1.81		0.65	1.85		0.65	1.74
0.66	1.77		0.66	1.81		0.66	1.85		0.66	1.74
0.67	1.77		0.67	1.81		0.67	1.85		0.67	1.74
0.68	1.77		0.68	1.81		0.68	1.85		0.68	1.74
0.69	1.77		0.69	1.81		0.69	1.85		0.69	1.74
0.7	1.77		0.7	1.81		0.7	1.85		0.7	1.74
0.71	1.77		0.71	1.81		0.71	1.85		0.71	1.74
0.72	1.77		0.72	1.81		0.72	1.85		0.72	1.74
0.73	1.77		0.73	1.81		0.73	1.85		0.73	1.74
0.74	1.77		0.74	1.81		0.74	1.85		0.74	1.74
0.75	1.77		0.75	1.81		0.75	1.85		0.75	1.74
0.76	1.77		0.76	1.81		0.76	1.85		0.76	1.74
0.77	1.77		0.77	1.81		0.77	1.85		0.77	1.741
0.78	1.77		0.78	1.81		0.78	1.85		0.78	1.743
0.79	1.77		0.79	1.81		0.79	1.85		0.79	1.743
0.8	1.77		0.8	1.81		0.8	1.85		0.8	1.74367
0.81	1.77		0.81	1.81		0.81	1.85		0.81	1.74367
0.82	1.77		0.82	1.81		0.82	1.85		0.82	1.74467
0.83	1.77		0.83	1.81		0.83	1.85		0.83	1.74467
0.84	1.77		0.84	1.81		0.84	1.85		0.84	1.74667
0.85	1.77		0.85	1.81		0.85	1.85		0.85	1.748
0.86	1.77		0.86	1.81		0.86	1.85		0.86	1.74933
0.87	1.77		0.87	1.81		0.87	1.85		0.87	1.74933
0.88	1.77		0.88	1.81		0.88	1.85		0.88	1.74933
0.89	1.77		0.89	1.81		0.89	1.85		0.89	1.74933
0.9	1.77		0.9	1.81		0.9	1.85		0.9	1.74933
0.91	1.77		0.91	1.81		0.91	1.85		0.91	1.75
0.92	1.77		0.92	1.81		0.92	1.85		0.92	1.75
0.93	1.77		0.93	1.81		0.93	1.85		0.93	1.75
0.94	1.77		0.94	1.81		0.94	1.85		0.94	1.75
0.95	1.77		0.95	1.81		0.95	1.85		0.95	1.75

## Sheet: Fig 6B-I
Panel B								Panel I
Wild-type	Sarcomeric Shortening (%, DMSO)								pPLN/tPLN (Ser16) %DMSO Max
	DMSO (0.3%)	C11 (3 µM)	C11 (30 µM)	C11-G (30 µM)					DMSO 0.3%	DMSO 0.3% + 10 µM Iso	C11 (10 µM)	C11 (10 µM) + 10 µM Iso
	0	-1.7703	-10.2538	1.2327					35.6261	100	31.7687	54.4057
	0	-0.5468	-7.17113	1.7887					29.0134	100	20.7996	49.5338
	0	-2.158	-10.1574	2.5443					53.8876	100	26.6514	41.0143
	0	-2.3107	-9.95635	-0.9687					63.925	100	54.9378	80.6652
	0	-4.9169	-7.9387	-2.6167					43.6313	100	46.2189	58.9704
	0		-9.64078
	0		-13.998						pTnI/tTnI (Ser23/24) %DMSO Max
									DMSO 0.3%	DMSO 0.3% + 10 µM Iso	C11 (10 µM)	C11 (10 µM) + 10 µM Iso
Panel C	Sarcomeric Shortening (%, DMSO)								49.0972	100	37.5744	54.5008
β1AR KO	DMSO (0.3%)	C11 (3 µM)	C11 (10 µM)	C11 (30 µM)					37.4619	100	36.4528	62.8391
	0	-0.34225	-2.82651	-2.5197					83.4959	100	47.1521	69.103
	0	-2.22067	-0.71234	-4.92161					51.6738	100	58.5328	88.9321
	0	-0.76847	-2.34793	-6.59135					71.6932	100	63.1711	87.9564
	0	0.24777	-0.9485	-7.05186
	0	-0.14167		-5.40206					pPLN/tPLN (Thr17) %DMSO Max
	0	-1.52043		-7.91118					DMSO 0.3%	DMSO 0.3% + 10 µM Iso	C11 (10 µM)	C11 (10 µM) + 10 µM Iso
	0	-0.04409		-4.48538					70.2439	100	94.8189	78.5529
									86.155	100	80.6299	75.3751
									86.6792	100	66.9188	58.7493
Panel D-E									71.8834	100	81.5064	51.1745
Log[Isoproterenol], M	DMSO (0.3%)			C11 (10 μM)					88.531	100	83.0943	78.1962
N.S.	11.1579	10.129	12.9476	2.1536	5.3605	4.88471
-8	14.681	15.6625	15.8671	6.1305	7.42075	5.24686
-7	16.1475	16.9268	16.7213	6.762	7.5398	7.94838
-6	18.6555	17.9878	19.5021	7.56286	9.4131	7.8045
Delta (Max-N.S.)	7.49764	7.8588	6.55457	5.40926	4.0526	2.91979
Panel F-G	Contraction Velocity (µm/s)
Log[Isoproterenol], M	DMSO (0.3%)			C11 (10 μM)
N.S.	-3.62943	-2.47388	-3.35422	-0.7194	-1.1954	-1.43571
-8	-5.89963	-5.17788	-4.45443	-1.71913	-1.98425	-1.80614
-7	-7.13838	-5.7019	-5.27613	-2.5135	-2.2167	-2.15013
-6	-7.20563	-6.7598	-7.19775	-2.536	-2.7693	-2.58838
Delta (Max-N.S.)	-3.5762	-4.28592	-3.84353	-1.8166	-1.5739	-1.15267

## Sheet: Fig 7A-B
Panel A						Panel B
DMSO (0.3%) Basal			DMSO (0.3%) + 1 µm Iso			C11 (10 µm) Basal			C11 (10 µm) + 1 µm Iso
Time (sec)	Sarcomere Length (µm)		Time (sec)	Sarcomere Length (µm)		Time (sec)	Sarcomere Length (µm)		Time (sec)	Sarcomere Length (µm)
0	1.78		0	1.41		0	1.77		0	1.85
0	1.78		0	1.41		0	1.78		0	1.85
0.01	1.78		0.01	1.4		0.01	1.78		0.01	1.85
0.01	1.78		0.01	1.4		0.01	1.79		0.01	1.85
0.02	1.78		0.02	1.4		0.02	1.79		0.02	1.85
0.02	1.78		0.02	1.98		0.02	1.79		0.02	1.85
0.02	1.78		0.02	1.4		0.02	1.8		0.02	1.85
0.03	1.78		0.03	1.4		0.03	1.8		0.03	1.85
0.03	1.78		0.03	1.41		0.03	1.8		0.03	1.85
0.04	1.78		0.04	1.41		0.04	1.81		0.04	1.85
0.04	1.78		0.04	1.41		0.04	1.81		0.04	1.85
0.04	1.78		0.04	1.41		0.04	1.81		0.04	1.85
0.05	1.78		0.05	1.41		0.05	1.81		0.05	1.85
0.05	1.78		0.05	1.42		0.05	1.81		0.05	1.85
0.06	1.78		0.06	1.42		0.06	1.82		0.06	1.85
0.06	1.78		0.06	1.43		0.06	1.82		0.06	1.85
0.06	1.78		0.06	1.44		0.06	1.82		0.06	1.85
0.07	1.78		0.07	1.51		0.07	1.82		0.07	1.85
0.07	1.78		0.07	1.48		0.07	1.82		0.07	1.85
0.08	1.78		0.08	1.5		0.08	1.82		0.08	1.85
0.08	1.78		0.08	1.53		0.08	1.82		0.08	1.85
0.08	1.78		0.08	1.57		0.08	1.82		0.08	1.85
0.09	1.78		0.09	1.61		0.09	1.82		0.09	1.85
0.09	1.78		0.09	1.64		0.09	1.82		0.09	1.85
0.1	1.78		0.1	1.67		0.1	1.82		0.1	1.85
0.1	1.78		0.1	1.69		0.1	1.82		0.1	1.85
0.1	1.78		0.1	1.71		0.1	1.82		0.1	1.85
0.11	1.78		0.11	1.72		0.11	1.83		0.11	1.85
0.11	1.78		0.11	1.73		0.11	1.83		0.11	1.85
0.12	1.78		0.12	1.74		0.12	1.83		0.12	1.85
0.12	1.78		0.12	1.75		0.12	1.83		0.12	1.85
0.12	1.78		0.12	1.75		0.12	1.83		0.12	1.85
0.13	1.78		0.13	1.76		0.13	1.83		0.13	1.85
0.13	1.78		0.13	1.76		0.13	1.83		0.13	1.85
0.14	1.78		0.14	1.76		0.14	1.83		0.14	1.85
0.14	1.78		0.14	1.76		0.14	1.83		0.14	1.85
0.14	1.77		0.14	1.77		0.14	1.83		0.14	1.85
0.15	1.77		0.15	1.77		0.15	1.83		0.15	1.85
0.15	1.76		0.15	1.77		0.15	1.83		0.15	1.85
0.16	1.75		0.16	1.77		0.16	1.83		0.16	1.85
0.16	1.75		0.16	1.77		0.16	1.83		0.16	1.85
0.16	1.74		0.16	1.77		0.16	1.83		0.16	1.85
0.17	1.73		0.17	1.77		0.17	1.83		0.17	1.85
0.17	1.72		0.17	1.77		0.17	1.83		0.17	1.85
0.18	1.71		0.18	1.77		0.18	1.83		0.18	1.85
0.18	1.7		0.18	1.77		0.18	1.83		0.18	1.85
0.18	1.69		0.18	1.77		0.18	1.83		0.18	1.85
0.19	1.68		0.19	1.77		0.19	1.83		0.19	1.85
0.19	1.67		0.19	1.77		0.19	1.83		0.19	1.85
0.2	1.66		0.2	1.77		0.2	1.83		0.2	1.85
0.2	1.66		0.2	1.78		0.2	1.83		0.2	1.85
0.2	1.65		0.2	1.77		0.2	1.83		0.2	1.85
0.21	1.64		0.21	1.78		0.21	1.83		0.21	1.85
0.21	1.64		0.21	1.78		0.21	1.83		0.21	1.85
0.22	1.62		0.22	1.78		0.22	1.83		0.22	1.85
0.22	1.62		0.22	1.78		0.22	1.83		0.22	1.85
0.22	1.62		0.22	1.78		0.22	1.84		0.22	1.85
0.23	1.61		0.23	1.78		0.23	1.83		0.23	1.85
0.23	1.6		0.23	1.78		0.23	1.83		0.23	1.85
0.24	1.6		0.24	1.78		0.24	1.84		0.24	1.85
0.24	1.59		0.24	1.78		0.24	1.84		0.24	1.85
0.24	1.59		0.24	1.78		0.24	1.84		0.24	1.85
0.25	1.58		0.25	1.78		0.25	1.84		0.25	1.85
0.25	1.58		0.25	1.78		0.25	1.84		0.25	1.85
0.26	1.57		0.26	1.78		0.26	1.84		0.26	1.85
0.26	1.57		0.26	1.78		0.26	1.84		0.26	1.85
0.26	1.57		0.26	1.78		0.26	1.84		0.26	1.85
0.27	1.57		0.27	1.78		0.27	1.84		0.27	1.85
0.27	1.56		0.27	1.78		0.27	1.84		0.27	1.85
0.28	1.56		0.28	1.78		0.28	1.84		0.28	1.85
0.28	1.49		0.28	1.78		0.28	1.84		0.28	1.85
0.28	1.56		0.28	1.78		0.28	1.84		0.28	1.85
0.29	1.49		0.29	1.77		0.29	1.84		0.29	1.85
0.29	1.49		0.29	1.77		0.29	1.84		0.29	1.85
0.3	1.49		0.3	1.77		0.3	1.84		0.3	1.85
0.3	1.49		0.3	1.77		0.3	1.84		0.3	1.85
0.3	1.48		0.3	1.77		0.3	1.84		0.3	1.85
0.31	1.48		0.31	1.77		0.31	1.84		0.31	1.85
0.31	1.48		0.31	1.77		0.31	1.84		0.31	1.85
0.32	1.48		0.32	1.77		0.32	1.84		0.32	1.85
0.32	1.48		0.32	1.76		0.32	1.84		0.32	1.85
0.32	1.48		0.32	1.76		0.32	1.84		0.32	1.85
0.33	1.48		0.33	1.76		0.33	1.84		0.33	1.85
0.33	1.48		0.33	1.75		0.33	1.84		0.33	1.85
0.34	1.48		0.34	1.81		0.34	1.84		0.34	1.85
0.34	1.48		0.34	1.8		0.34	1.84		0.34	1.85
0.34	1.48		0.34	1.8		0.34	1.84		0.34	1.85
0.35	1.48		0.35	1.79		0.35	1.84		0.35	1.85
0.35	1.48		0.35	1.79		0.35	1.84		0.35	1.85
0.36	1.48		0.36	1.85		0.36	1.84		0.36	1.85
0.36	1.49		0.36	1.84		0.36	1.84		0.36	1.85
0.36	1.49		0.36	1.83		0.36	1.84		0.36	1.85
0.37	1.49		0.37	1.82		0.37	1.84		0.37	1.85
0.37	1.49		0.37	1.81		0.37	1.84		0.37	1.85
0.38	1.49		0.38	1.8		0.38	1.84		0.38	1.85
0.38	1.49		0.38	1.79		0.38	1.84		0.38	1.85
0.38	1.49		0.38	1.77		0.38	1.84		0.38	1.85
0.39	1.5		0.39	1.85		0.39	1.84		0.39	1.85
0.39	1.5		0.39	1.75		0.39	1.84		0.39	1.85
0.4	1.51		0.4	1.58		0.4	1.84		0.4	1.85
0.4	1.51		0.4	1.56		0.4	1.84		0.4	1.85
0.4	1.52		0.4	1.55		0.4	1.84		0.4	1.85
0.41	1.61		0.41	1.54		0.41	1.84		0.41	1.85
0.41	1.62		0.41	1.53		0.41	1.84		0.41	1.85
0.42	1.65		0.42	1.52		0.42	1.84		0.42	1.85
0.42	1.66		0.42	1.51		0.42	1.84		0.42	1.85
0.42	1.67		0.42	1.51		0.42	1.84		0.42	1.85
0.43	1.69		0.43	1.5		0.43	1.84		0.43	1.85
0.43	1.66		0.43	1.5		0.43	1.84		0.43	1.85
0.44	1.68		0.44	1.49		0.44	1.84		0.44	1.85
0.44	1.69		0.44	1.49		0.44	1.84		0.44	1.85
0.44	1.7		0.44	1.49		0.44	1.84		0.44	1.85
0.45	1.71		0.45	1.49		0.45	1.84		0.45	1.85
0.45	1.72		0.45	1.49		0.45	1.84		0.45	1.85
0.46	1.73		0.46	1.49		0.46	1.84		0.46	1.85
0.46	1.74		0.46	1.49		0.46	1.84		0.46	1.85
0.46	1.74		0.46	1.5		0.46	1.84		0.46	1.85
0.47	1.75		0.47	1.49		0.47	1.84		0.47	1.85
0.47	1.75		0.47	1.5		0.47	1.84		0.47	1.85
0.48	1.76		0.48	1.5		0.48	1.84		0.48	1.85
0.48	1.76		0.48	1.51		0.48	1.84		0.48	1.85
0.48	1.76		0.48	1.51		0.48	1.84		0.48	1.85
0.49	1.77		0.49	1.52		0.49	1.84		0.49	1.85
0.49	1.77		0.49	1.61		0.49	1.84		0.49	1.85
0.5	1.77		0.5	1.61		0.5	1.84		0.5	1.85
0.5	1.77		0.5	1.63		0.5	1.84		0.5	1.85
0.5	1.77		0.5	1.64		0.5	1.84		0.5	1.85
0.51	1.77		0.51	1.66		0.51	1.84		0.51	1.85
0.51	1.77		0.51	1.68		0.51	1.84		0.51	1.85
0.52	1.77		0.52	1.69		0.52	1.84		0.52	1.85
0.52	1.77		0.52	1.63		0.52	1.84		0.52	1.85
0.52	1.77		0.52	1.65		0.52	1.84		0.52	1.85
0.53	1.77		0.53	1.66		0.53	1.84		0.53	1.85
0.53	1.78		0.53	1.68		0.53	1.84		0.53	1.85
0.54	1.77		0.54	1.69		0.54	1.84		0.54	1.85
0.54	1.78		0.54	1.71		0.54	1.84		0.54	1.85
0.54	1.78		0.54	1.72		0.54	1.84		0.54	1.85
0.55	1.78		0.55	1.73		0.55	1.84		0.55	1.85
0.55	1.78		0.55	1.73		0.55	1.84		0.55	1.85
0.56	1.78		0.56	1.74		0.56	1.84		0.56	1.85
0.56	1.78		0.56	1.75		0.56	1.84		0.56	1.85
0.56	1.78		0.56	1.75		0.56	1.84		0.56	1.85
0.57	1.78		0.57	1.76		0.57	1.84		0.57	1.85
0.57	1.78		0.57	1.76		0.57	1.84		0.57	1.85
0.58	1.78		0.58	1.76		0.58	1.84		0.58	1.85
0.58	1.78		0.58	1.76		0.58	1.84		0.58	1.85
0.58	1.78		0.58	1.77		0.58	1.84		0.58	1.85
0.59	1.78		0.59	1.77		0.59	1.84		0.59	1.85
0.59	1.78		0.59	1.77		0.59	1.84		0.59	1.85
0.6	1.78		0.6	1.77		0.6	1.84		0.6	1.85
0.6	1.78		0.6	1.77		0.6	1.84		0.6	1.85
0.6	1.78		0.6	1.77		0.6	1.84		0.6	1.85
0.61	1.78		0.61	1.77		0.61	1.84		0.61	1.85
0.61	1.78		0.61	1.77		0.61	1.84		0.61	1.85
0.62	1.78		0.62	1.77		0.62	1.84		0.62	1.85
0.62	1.78		0.62	1.77		0.62	1.84		0.62	1.85
0.62	1.78		0.62	1.78		0.62	1.84		0.62	1.85
0.63	1.78		0.63	1.78		0.63	1.84		0.63	1.85
0.63	1.78		0.63	1.78		0.63	1.84		0.63	1.85
0.64	1.78		0.64	1.78		0.64	1.84		0.64	1.85
0.64	1.78		0.64	1.78		0.64	1.84		0.64	1.85
0.64	1.78		0.64	1.78		0.64	1.84		0.64	1.85
0.65	1.78		0.65	1.78		0.65	1.84		0.65	1.85
0.65	1.78		0.65	1.78		0.65	1.84		0.65	1.85
0.66	1.78		0.66	1.78		0.66	1.84		0.66	1.85
0.66	1.78		0.66	1.78		0.66	1.84		0.66	1.85
0.66	1.78		0.66	1.78		0.66	1.84		0.66	1.85
0.67	1.78		0.67	1.78		0.67	1.84		0.67	1.85
0.67	1.78		0.67	1.78		0.67	1.84		0.67	1.85
0.68	1.78		0.68	1.78		0.68	1.84		0.68	1.85
0.68	1.78		0.68	1.78		0.68	1.84		0.68	1.85
0.68	1.78		0.68	1.78		0.68	1.84		0.68	1.84
0.69	1.78		0.69	1.78		0.69	1.84		0.69	1.83
0.69	1.78		0.69	1.78		0.69	1.84		0.69	1.82
0.7	1.78		0.7	1.78		0.7	1.84		0.7	1.81
0.7	1.78		0.7	1.78		0.7	1.84		0.7	1.8
0.7	1.78		0.7	1.78		0.7	1.84		0.7	1.79
0.71	1.78		0.71	1.78		0.71	1.84		0.71	1.79
0.71	1.78		0.71	1.78		0.71	1.84		0.71	1.79
0.72	1.78		0.72	1.78		0.72	1.84		0.72	1.78
0.72	1.78		0.72	1.78		0.72	1.84		0.72	1.78
0.72	1.78		0.72	1.78		0.72	1.84		0.72	1.76
0.73	1.78		0.73	1.78		0.73	1.84		0.73	1.75
0.73	1.78		0.73	1.78		0.73	1.84		0.73	1.75
0.74	1.78		0.74	1.78		0.74	1.84		0.74	1.74
0.74	1.78		0.74	1.78		0.74	1.84		0.74	1.73
0.74	1.78		0.74	1.78		0.74	1.84		0.74	1.73
0.75	1.78		0.75	1.78		0.75	1.84		0.75	1.72
0.75	1.78		0.75	1.78		0.75	1.84		0.75	1.72
0.76	1.78		0.76	1.78		0.76	1.85		0.76	1.71
0.76	1.78		0.76	1.78		0.76	1.85		0.76	1.71
0.76	1.78		0.76	1.77		0.76	1.84		0.76	1.7
0.77	1.78		0.77	1.77		0.77	1.84		0.77	1.7
0.77	1.78		0.77	1.77		0.77	1.84		0.77	1.7
0.78	1.78		0.78	1.77		0.78	1.84		0.78	1.7
0.78	1.78		0.78	1.77		0.78	1.83		0.78	1.7
0.78	1.78		0.78	1.77		0.78	1.82		0.78	1.69
0.79	1.78		0.79	1.77		0.79	1.81		0.79	1.69
0.79	1.78		0.79	1.76		0.79	1.8		0.79	1.69
0.8	1.78		0.8	1.83		0.8	1.79		0.8	1.69
0.8	1.78		0.8	1.83		0.8	1.78		0.8	1.69
0.8	1.78		0.8	1.82		0.8	1.78		0.8	1.69
0.81	1.78		0.81	1.82		0.81	1.77		0.81	1.69
0.81	1.78		0.81	1.82		0.81	1.76		0.81	1.69
0.82	1.78		0.82	1.81		0.82	1.76		0.82	1.7
0.82	1.78		0.82	1.81		0.82	1.76		0.82	1.7
0.82	1.78		0.82	1.8		0.82	1.75		0.82	1.7
0.83	1.78		0.83	1.8		0.83	1.75		0.83	1.71
0.83	1.78		0.83	1.79		0.83	1.75		0.83	1.71
0.84	1.78		0.84	1.79		0.84	1.74		0.84	1.72
0.84	1.78		0.84	1.78		0.84	1.74		0.84	1.73
0.84	1.78		0.84	1.78		0.84	1.73		0.84	1.74
0.85	1.78		0.85	1.77		0.85	1.73		0.85	1.75
0.85	1.78		0.85	1.77		0.85	1.73		0.85	1.76
0.86	1.78		0.86	1.76		0.86	1.73		0.86	1.77
0.86	1.78		0.86	1.76		0.86	1.73		0.86	1.77
0.86	1.78		0.86	1.75		0.86	1.73		0.86	1.79
0.87	1.78		0.87	1.75		0.87	1.72		0.87	1.8
0.87	1.78		0.87	1.8		0.87	1.72		0.87	1.81
0.88	1.78		0.88	1.8		0.88	1.72		0.88	1.82
0.88	1.78		0.88	1.8		0.88	1.72		0.88	1.82
0.88	1.78		0.88	1.79		0.88	1.72		0.88	1.83
0.89	1.78		0.89	1.79		0.89	1.72		0.89	1.83
0.89	1.78		0.89	1.78		0.89	1.72		0.89	1.84
0.9	1.78		0.9	1.78		0.9	1.71		0.9	1.84
0.9	1.78		0.9	1.77		0.9	1.72		0.9	1.84
0.9	1.78		0.9	1.77		0.9	1.71		0.9	1.84
0.91	1.78		0.91	1.76		0.91	1.71		0.91	1.84
0.91	1.78		0.91	1.76		0.91	1.71		0.91	1.85
0.92	1.78		0.92	1.68		0.92	1.71		0.92	1.85
0.92	1.78		0.92	1.66		0.92	1.72		0.92	1.85
0.92	1.78		0.92	1.59		0.92	1.72		0.92	1.85
0.93	1.78		0.93	1.57		0.93	1.72		0.93	1.85
0.93	1.78		0.93	1.55		0.93	1.72		0.93	1.85
0.94	1.78		0.94	1.53		0.94	1.72		0.94	1.85
0.94	1.78		0.94	1.52		0.94	1.72		0.94	1.85
0.94	1.78		0.94	1.5		0.94	1.72		0.94	1.85
0.95	1.78		0.95	1.49		0.95	1.73		0.95	1.85
0.95	1.78		0.95	1.48		0.95	1.73		0.95	1.85
0.96	1.78		0.96	1.48		0.96	1.73		0.96	1.85
0.96	1.78		0.96	1.47		0.96	1.73		0.96	1.85
0.96	1.78		0.96	1.46		0.96	1.74		0.96	1.85
0.97	1.78		0.97	1.45		0.97	1.74		0.97	1.85
0.97	1.78		0.97	1.45		0.97	1.74		0.97	1.85
0.98	1.78		0.98	1.54		0.98	1.75		0.98	1.85
0.98	1.78		0.98	1.44		0.98	1.75		0.98	1.85
0.98	1.78		0.98	1.44		0.98	1.76		0.98	1.85
0.99	1.78		0.99	1.53		0.99	1.76		0.99	1.85
0.99	1.78		0.99	1.53		0.99	1.77		0.99	1.85
1	1.78		1	1.42		1	1.77		1	1.85
1	1.78		1	1.55		1	1.77		1	1.85
1	1.78		1	1.56		1	1.78		1	1.85
1.01	1.78		1.01	1.53		1.01	1.78		1.01	1.85
1.01	1.78		1.01	1.55		1.01	1.78		1.01	1.85
1.02	1.78		1.02	1.54		1.02	1.79		1.02	1.85
1.02	1.78		1.02	1.56		1.02	1.79		1.02	1.85
1.02	1.78		1.02	1.56		1.02	1.8		1.02	1.85
1.03	1.78		1.03	1.56		1.03	1.8		1.03	1.85
1.03	1.78		1.03	1.57		1.03	1.8		1.03	1.85
1.04	1.78		1.04	1.59		1.04	1.8		1.04	1.85
1.04	1.78		1.04	1.52		1.04	1.81		1.04	1.85
1.04	1.78		1.04	1.54		1.04	1.81		1.04	1.85
1.05	1.78		1.05	1.57		1.05	1.81		1.05	1.85
1.05	1.78		1.05	1.6		1.05	1.81		1.05	1.85
1.06	1.78		1.06	1.62		1.06	1.81		1.06	1.85
1.06	1.78		1.06	1.65		1.06	1.82		1.06	1.85
1.06	1.78		1.06	1.68		1.06	1.82		1.06	1.85
1.07	1.78		1.07	1.7		1.07	1.82		1.07	1.85
1.07	1.78		1.07	1.72		1.07	1.82		1.07	1.85
1.08	1.78		1.08	1.73		1.08	1.82		1.08	1.85
1.08	1.78		1.08	1.74		1.08	1.82		1.08	1.85
1.08	1.78		1.08	1.75		1.08	1.82		1.08	1.85
1.09	1.78		1.09	1.75		1.09	1.82		1.09	1.85
1.09	1.78		1.09	1.75		1.09	1.82		1.09	1.85
1.1	1.79		1.1	1.75		1.1	1.82		1.1	1.85
1.1	1.78		1.1	1.75		1.1	1.82		1.1	1.85
1.1	1.79		1.1	1.75		1.1	1.83		1.1	1.85
1.11	1.79		1.11	1.76		1.11	1.83		1.11	1.85
1.11	1.78		1.11	1.76		1.11	1.83		1.11	1.85
1.12	1.79		1.12	1.76		1.12	1.83		1.12	1.85
1.12	1.78		1.12	1.77		1.12	1.83		1.12	1.85
1.12	1.78		1.12	1.77		1.12	1.83		1.12	1.85
1.13	1.78		1.13	1.77		1.13	1.83		1.13	1.85
1.13	1.78		1.13	1.77		1.13	1.83		1.13	1.85
1.14	1.78		1.14	1.77		1.14	1.83		1.14	1.85
1.14	1.78		1.14	1.77		1.14	1.83		1.14	1.85
1.14	1.77		1.14	1.77		1.14	1.83		1.14	1.85
1.15	1.77		1.15	1.77		1.15	1.83		1.15	1.85
1.15	1.76		1.15	1.77		1.15	1.83		1.15	1.85
1.16	1.76		1.16	1.77		1.16	1.83		1.16	1.85
1.16	1.75		1.16	1.77		1.16	1.83		1.16	1.85
1.16	1.74		1.16	1.78		1.16	1.83		1.16	1.85
1.17	1.73		1.17	1.78		1.17	1.83		1.17	1.85
1.17	1.72		1.17	1.78		1.17	1.83		1.17	1.85
1.18	1.71		1.18	1.78		1.18	1.83		1.18	1.85
1.18	1.7		1.18	1.78		1.18	1.83		1.18	1.85
1.18	1.69		1.18	1.78		1.18	1.83		1.18	1.85
1.19	1.68		1.19	1.78		1.19	1.83		1.19	1.85
1.19	1.67		1.19	1.78		1.19	1.83		1.19	1.85
1.2	1.67		1.2	1.78		1.2	1.83		1.2	1.85
1.2	1.66		1.2	1.78		1.2	1.83		1.2	1.85
1.2	1.65		1.2	1.78		1.2	1.83		1.2	1.85
1.21	1.64		1.21	1.78		1.21	1.83		1.21	1.85
1.21	1.64		1.21	1.78		1.21	1.83		1.21	1.85
1.22	1.63		1.22	1.78		1.22	1.83		1.22	1.85
1.22	1.62		1.22	1.78		1.22	1.83		1.22	1.85
1.22	1.61		1.22	1.78		1.22	1.83		1.22	1.85
1.23	1.61		1.23	1.78		1.23	1.84		1.23	1.85
1.23	1.6		1.23	1.78		1.23	1.84		1.23	1.85
1.24	1.52		1.24	1.78		1.24	1.83		1.24	1.85
1.24	1.52		1.24	1.78		1.24	1.83		1.24	1.85
1.24	1.51		1.24	1.78		1.24	1.84		1.24	1.85
1.25	1.51		1.25	1.78		1.25	1.84		1.25	1.85
1.25	1.5		1.25	1.78		1.25	1.84		1.25	1.85
1.26	1.5		1.26	1.78		1.26	1.84		1.26	1.85
1.26	1.5		1.26	1.78		1.26	1.84		1.26	1.85
1.26	1.5		1.26	1.78		1.26	1.84		1.26	1.85
1.27	1.5		1.27	1.78		1.27	1.84		1.27	1.85
1.27	1.49		1.27	1.78		1.27	1.84		1.27	1.85
1.28	1.49		1.28	1.78		1.28	1.84		1.28	1.85
1.28	1.49		1.28	1.78		1.28	1.84		1.28	1.85
1.28	1.49		1.28	1.78		1.28	1.84		1.28	1.85
1.29	1.48		1.29	1.78		1.29	1.84		1.29	1.85
1.29	1.48		1.29	1.78		1.29	1.84		1.29	1.85
1.3	1.48		1.3	1.78		1.3	1.84		1.3	1.85
1.3	1.48		1.3	1.78		1.3	1.84		1.3	1.85
1.3	1.48		1.3	1.78		1.3	1.84		1.3	1.85
1.31	1.48		1.31	1.78		1.31	1.84		1.31	1.85
1.31	1.48		1.31	1.77		1.31	1.84		1.31	1.85
1.32	1.48		1.32	1.77		1.32	1.84		1.32	1.85
1.32	1.48		1.32	1.77		1.32	1.84		1.32	1.85
1.32	1.48		1.32	1.77		1.32	1.84		1.32	1.85
1.33	1.48		1.33	1.77		1.33	1.84		1.33	1.85
1.33	1.48		1.33	1.77		1.33	1.84		1.33	1.85
1.34	1.48		1.34	1.76		1.34	1.84		1.34	1.85
1.34	1.48		1.34	1.76		1.34	1.84		1.34	1.85
1.34	1.48		1.34	1.76		1.34	1.84		1.34	1.85
1.35	1.48		1.35	1.76		1.35	1.84		1.35	1.85
1.35	1.48		1.35	1.75		1.35	1.84		1.35	1.85
1.36	1.48		1.36	1.75		1.36	1.84		1.36	1.85
1.36	1.48		1.36	1.75		1.36	1.84		1.36	1.85
1.36	1.48		1.36	1.75		1.36	1.84		1.36	1.85
1.37	1.48		1.37	1.75		1.37	1.84		1.37	1.85
1.37	1.49		1.37	1.74		1.37	1.84		1.37	1.85
1.38	1.49		1.38	1.76		1.38	1.84		1.38	1.85
1.38	1.49		1.38	1.76		1.38	1.84		1.38	1.85
1.38	1.49		1.38	1.76		1.38	1.84		1.38	1.85
1.39	1.5		1.39	1.77		1.39	1.84		1.39	1.85
1.39	1.5		1.39	1.76		1.39	1.84		1.39	1.85
1.4	1.5		1.4	1.76		1.4	1.84		1.4	1.85
1.4	1.51		1.4	1.8		1.4	1.84		1.4	1.85
1.4	1.52		1.4	1.79		1.4	1.84		1.4	1.85
1.41	1.52		1.41	1.78		1.41	1.84		1.41	1.85
1.41	1.63		1.41	1.77		1.41	1.84		1.41	1.85
1.42	1.64		1.42	1.76		1.42	1.84		1.42	1.85
1.42	1.66		1.42	1.75		1.42	1.84		1.42	1.85
1.42	1.67		1.42	1.75		1.42	1.84		1.42	1.85
1.43	1.68		1.43	1.84		1.43	1.84		1.43	1.85
1.43	1.7		1.43	1.73		1.43	1.84		1.43	1.85
1.44	1.71		1.44	1.7		1.44	1.84		1.44	1.85
1.44	1.73		1.44	1.69		1.44	1.84		1.44	1.85
1.44	1.74		1.44	1.96		1.44	1.84		1.44	1.85
1.45	1.7		1.45	1.67		1.45	1.84		1.45	1.85
1.45	1.71		1.45	1.5		1.45	1.84		1.45	1.85
1.46	1.72		1.46	1.5		1.46	1.84		1.46	1.85
1.46	1.73		1.46	1.5		1.46	1.84		1.46	1.85
1.46	1.74		1.46	1.5		1.46	1.84		1.46	1.85
1.47	1.74		1.47	1.51		1.47	1.84		1.47	1.85
1.47	1.75		1.47	1.51		1.47	1.84		1.47	1.85
1.48	1.75		1.48	1.51		1.48	1.84		1.48	1.85
1.48	1.76		1.48	1.51		1.48	1.84		1.48	1.85
1.48	1.76		1.48	1.51		1.48	1.84		1.48	1.85
1.49	1.76		1.49	1.51		1.49	1.84		1.49	1.85
1.49	1.76		1.49	1.52		1.49	1.84		1.49	1.85
1.5	1.77		1.5	1.52		1.5	1.84		1.5	1.85
1.5	1.77		1.5	1.52		1.5	1.84		1.5	1.85
1.5	1.77		1.5	1.51		1.5	1.84		1.5	1.85
1.51	1.77		1.51	1.52		1.51	1.84		1.51	1.85
1.51	1.77		1.51	1.52		1.51	1.84		1.51	1.85
1.52	1.77		1.52	1.63		1.52	1.84		1.52	1.85
1.52	1.77		1.52	1.64		1.52	1.84		1.52	1.85
1.52	1.77		1.52	1.65		1.52	1.84		1.52	1.85
1.53	1.77		1.53	1.67		1.53	1.84		1.53	1.85
1.53	1.77		1.53	1.68		1.53	1.84		1.53	1.85
1.54	1.77		1.54	1.69		1.54	1.84		1.54	1.85
1.54	1.77		1.54	1.71		1.54	1.84		1.54	1.85
1.54	1.77		1.54	1.72		1.54	1.84		1.54	1.85
1.55	1.77		1.55	1.73		1.55	1.84		1.55	1.85
1.55	1.77		1.55	1.75		1.55	1.84		1.55	1.85
1.56	1.77		1.56	1.76		1.56	1.84		1.56	1.85
1.56	1.77		1.56	1.78		1.56	1.84		1.56	1.85
1.56	1.78		1.56	1.79		1.56	1.84		1.56	1.85
1.57	1.78		1.57	1.81		1.57	1.84		1.57	1.85
1.57	1.78		1.57	1.74		1.57	1.84		1.57	1.85
1.58	1.78		1.58	1.74		1.58	1.84		1.58	1.85
1.58	1.78		1.58	1.75		1.58	1.84		1.58	1.85
1.58	1.78		1.58	1.75		1.58	1.84		1.58	1.85
1.59	1.78		1.59	1.75		1.59	1.84		1.59	1.85
1.59	1.78		1.59	1.75		1.59	1.84		1.59	1.85
1.6	1.78		1.6	1.76		1.6	1.84		1.6	1.85
1.6	1.78		1.6	1.76		1.6	1.84		1.6	1.85
1.6	1.78		1.6	1.76		1.6	1.84		1.6	1.85
1.61	1.78		1.61	1.77		1.61	1.84		1.61	1.85
1.61	1.78		1.61	1.77		1.61	1.84		1.61	1.85
1.62	1.78		1.62	1.77		1.62	1.84		1.62	1.85
1.62	1.78		1.62	1.77		1.62	1.84		1.62	1.85
1.62	1.78		1.62	1.77		1.62	1.84		1.62	1.85
1.63	1.78		1.63	1.77		1.63	1.84		1.63	1.85
1.63	1.78		1.63	1.77		1.63	1.84		1.63	1.85
1.64	1.78		1.64	1.77		1.64	1.84		1.64	1.85
1.64	1.78		1.64	1.78		1.64	1.84		1.64	1.85
1.64	1.78		1.64	1.78		1.64	1.84		1.64	1.85
1.65	1.78		1.65	1.78		1.65	1.84		1.65	1.85
1.65	1.78		1.65	1.78		1.65	1.84		1.65	1.85
1.66	1.78		1.66	1.78		1.66	1.84		1.66	1.85
1.66	1.78		1.66	1.78		1.66	1.84		1.66	1.85
1.66	1.78		1.66	1.78		1.66	1.84		1.66	1.85
1.67	1.78		1.67	1.78		1.67	1.84		1.67	1.85
1.67	1.78		1.67	1.78		1.67	1.84		1.67	1.85
1.68	1.78		1.68	1.78		1.68	1.84		1.68	1.85
1.68	1.78		1.68	1.78		1.68	1.84		1.68	1.85
1.68	1.78		1.68	1.78		1.68	1.84		1.68	1.84
1.69	1.78		1.69	1.78		1.69	1.84		1.69	1.83
1.69	1.78		1.69	1.78		1.69	1.84		1.69	1.82
1.7	1.78		1.7	1.78		1.7	1.84		1.7	1.81
1.7	1.78		1.7	1.78		1.7	1.84		1.7	1.8
1.7	1.78		1.7	1.78		1.7	1.84		1.7	1.79
1.71	1.78		1.71	1.78		1.71	1.84		1.71	1.79
1.71	1.78		1.71	1.78		1.71	1.84		1.71	1.8
1.72	1.78		1.72	1.78		1.72	1.84		1.72	1.79
1.72	1.78		1.72	1.78		1.72	1.85		1.72	1.78
1.72	1.78		1.72	1.78		1.72	1.84		1.72	1.77
1.73	1.78		1.73	1.78		1.73	1.84		1.73	1.76
1.73	1.78		1.73	1.78		1.73	1.84		1.73	1.75
1.74	1.78		1.74	1.78		1.74	1.84		1.74	1.75
1.74	1.78		1.74	1.78		1.74	1.84		1.74	1.74
1.74	1.78		1.74	1.78		1.74	1.84		1.74	1.73
1.75	1.78		1.75	1.78		1.75	1.84		1.75	1.73
1.75	1.78		1.75	1.78		1.75	1.85		1.75	1.72
1.76	1.78		1.76	1.78		1.76	1.84		1.76	1.72
1.76	1.78		1.76	1.78		1.76	1.85		1.76	1.72
1.76	1.78		1.76	1.78		1.76	1.85		1.76	1.71
1.77	1.78		1.77	1.78		1.77	1.84		1.77	1.71
1.77	1.78		1.77	1.78		1.77	1.84		1.77	1.71
1.78	1.78		1.78	1.78		1.78	1.84		1.78	1.71
1.78	1.78		1.78	1.78		1.78	1.83		1.78	1.7
1.78	1.78		1.78	1.78		1.78	1.82		1.78	1.7
1.79	1.78		1.79	1.78		1.79	1.81		1.79	1.7
1.79	1.78		1.79	1.78		1.79	1.8		1.79	1.7
1.8	1.78		1.8	1.78		1.8	1.79		1.8	1.7
1.8	1.78		1.8	1.78		1.8	1.78		1.8	1.7
1.8	1.78		1.8	1.78		1.8	1.78		1.8	1.7
1.81	1.78		1.81	1.78		1.81	1.77		1.81	1.7
1.81	1.78		1.81	1.78		1.81	1.76		1.81	1.7
1.82	1.78		1.82	1.78		1.82	1.76		1.82	1.71
1.82	1.78		1.82	1.78		1.82	1.75		1.82	1.71
1.82	1.78		1.82	1.78		1.82	1.75		1.82	1.71
1.83	1.78		1.83	1.78		1.83	1.75		1.83	1.71
1.83	1.78		1.83	1.78		1.83	1.75		1.83	1.72
1.84	1.78		1.84	1.78		1.84	1.74		1.84	1.73
1.84	1.78		1.84	1.78		1.84	1.74		1.84	1.74
1.84	1.78		1.84	1.78		1.84	1.74		1.84	1.75
1.85	1.78		1.85	1.78		1.85	1.73		1.85	1.76
1.85	1.78		1.85	1.78		1.85	1.73		1.85	1.77
1.86	1.78		1.86	1.78		1.86	1.73		1.86	1.78
1.86	1.78		1.86	1.78		1.86	1.73		1.86	1.79
1.86	1.78		1.86	1.78		1.86	1.73		1.86	1.8
1.87	1.78		1.87	1.78		1.87	1.72		1.87	1.81
1.87	1.78		1.87	1.78		1.87	1.72		1.87	1.81
1.88	1.78		1.88	1.78		1.88	1.72		1.88	1.82
1.88	1.78		1.88	1.78		1.88	1.72		1.88	1.83
1.88	1.78		1.88	1.78		1.88	1.72		1.88	1.83
1.89	1.78		1.89	1.78		1.89	1.72		1.89	1.84
1.89	1.78		1.89	1.78		1.89	1.72		1.89	1.84
1.9	1.78		1.9	1.78		1.9	1.72		1.9	1.84
1.9	1.78		1.9	1.78		1.9	1.72		1.9	1.84
1.9	1.78		1.9	1.78		1.9	1.72		1.9	1.85
1.91	1.78		1.91	1.78		1.91	1.72		1.91	1.85
1.91	1.78		1.91	1.77		1.91	1.72		1.91	1.85
1.92	1.78		1.92	1.75		1.92	1.72		1.92	1.85
1.92	1.78		1.92	1.71		1.92	1.72		1.92	1.85
1.92	1.78		1.92	1.66		1.92	1.72		1.92	1.85
1.93	1.78		1.93	1.62		1.93	1.72		1.93	1.85
1.93	1.78		1.93	1.59		1.93	1.72		1.93	1.85
1.94	1.78		1.94	1.56		1.94	1.72		1.94	1.85
1.94	1.78		1.94	1.53		1.94	1.72		1.94	1.85
1.94	1.78		1.94	1.51		1.94	1.73		1.94	1.85
1.95	1.78		1.95	1.5		1.95	1.73		1.95	1.85
1.95	1.78		1.95	1.48		1.95	1.73		1.95	1.85
1.96	1.78		1.96	1.56		1.96	1.73		1.96	1.85
1.96	1.78		1.96	1.9		1.96	1.74		1.96	1.85
1.96	1.78		1.96	1.54		1.96	1.74		1.96	1.85
1.97	1.78		1.97	1.44		1.97	1.74		1.97	1.85
1.97	1.78		1.97	1.52		1.97	1.75		1.97	1.85
1.98	1.78		1.98	1.43		1.98	1.75		1.98	1.85
1.98	1.78		1.98	1.51		1.98	1.75		1.98	1.85
1.98	1.78		1.98	1.51		1.98	1.76		1.98	1.85
1.99	1.78		1.99	1.5		1.99	1.76		1.99	1.85
1.99	1.78		1.99	1.5		1.99	1.77		1.99	1.85
2	1.78		2	1.82		2	1.77		2	1.85
2	1.78		2	1.98		2	1.78		2	1.85
2	1.78		2	1.98		2	1.78		2	1.85
2.01	1.78		2.01	1.98		2.01	1.78		2.01	1.85
2.01	1.78		2.01	1.98		2.01	1.79		2.01	1.85
2.02	1.78		2.02	1.49		2.02	1.79		2.02	1.85
2.02	1.78		2.02	1.98		2.02	1.79		2.02	1.85
2.02	1.78		2.02	1.98		2.02	1.8		2.02	1.85
2.03	1.78		2.03	1.98		2.03	1.8		2.03	1.85
2.03	1.78		2.03	1.49		2.03	1.8		2.03	1.85
2.04	1.78		2.04	1.49		2.04	1.81		2.04	1.85
2.04	1.78		2.04	1.5		2.04	1.81		2.04	1.85
2.04	1.78		2.04	1.98		2.04	1.81		2.04	1.85
2.05	1.78		2.05	1.5		2.05	1.81		2.05	1.85
2.05	1.78		2.05	1.51		2.05	1.81		2.05	1.85
2.06	1.78		2.06	1.52		2.06	1.82		2.06	1.85
2.06	1.78		2.06	1.53		2.06	1.82		2.06	1.85
2.06	1.78		2.06	1.54		2.06	1.82		2.06	1.85
2.07	1.78		2.07	1.56		2.07	1.82		2.07	1.85
2.07	1.78		2.07	1.58		2.07	1.82		2.07	1.85
2.08	1.78		2.08	1.62		2.08	1.82		2.08	1.85
2.08	1.78		2.08	1.52		2.08	1.82		2.08	1.85
2.08	1.78		2.08	1.56		2.08	1.82		2.08	1.85
2.09	1.78		2.09	1.6		2.09	1.82		2.09	1.85
2.09	1.78		2.09	1.63		2.09	1.82		2.09	1.85
2.1	1.78		2.1	1.66		2.1	1.82		2.1	1.85
2.1	1.78		2.1	1.69		2.1	1.83		2.1	1.85
2.1	1.78		2.1	1.71		2.1	1.83		2.1	1.85
2.11	1.78		2.11	1.72		2.11	1.83		2.11	1.85
2.11	1.78		2.11	1.73		2.11	1.83		2.11	1.85
2.12	1.78		2.12	1.74		2.12	1.83		2.12	1.85
2.12	1.78		2.12	1.75		2.12	1.83		2.12	1.85
2.12	1.78		2.12	1.75		2.12	1.83		2.12	1.85
2.13	1.78		2.13	1.76		2.13	1.83		2.13	1.85
2.13	1.78		2.13	1.76		2.13	1.83		2.13	1.85
2.14	1.78		2.14	1.76		2.14	1.83		2.14	1.85
2.14	1.78		2.14	1.76		2.14	1.83		2.14	1.85
2.14	1.77		2.14	1.77		2.14	1.83		2.14	1.85
2.15	1.77		2.15	1.77		2.15	1.83		2.15	1.85
2.15	1.76		2.15	1.77		2.15	1.83		2.15	1.85
2.16	1.76		2.16	1.77		2.16	1.83		2.16	1.85
2.16	1.75		2.16	1.77		2.16	1.83		2.16	1.85
2.16	1.74		2.16	1.77		2.16	1.83		2.16	1.85
2.17	1.73		2.17	1.77		2.17	1.83		2.17	1.85
2.17	1.72		2.17	1.77		2.17	1.83		2.17	1.85
2.18	1.71		2.18	1.77		2.18	1.83		2.18	1.85
2.18	1.69		2.18	1.77		2.18	1.83		2.18	1.85
2.18	1.69		2.18	1.77		2.18	1.83		2.18	1.85
2.19	1.68		2.19	1.77		2.19	1.83		2.19	1.85
2.19	1.67		2.19	1.77		2.19	1.83		2.19	1.85
2.2	1.66		2.2	1.77		2.2	1.83		2.2	1.85
2.2	1.65		2.2	1.77		2.2	1.83		2.2	1.85
2.2	1.64		2.2	1.77		2.2	1.83		2.2	1.85
2.21	1.63		2.21	1.77		2.21	1.83		2.21	1.85
2.21	1.63		2.21	1.78		2.21	1.83		2.21	1.85
2.22	1.62		2.22	1.78		2.22	1.83		2.22	1.85
2.22	1.62		2.22	1.78		2.22	1.84		2.22	1.85
2.22	1.61		2.22	1.78		2.22	1.84		2.22	1.85
2.23	1.6		2.23	1.78		2.23	1.84		2.23	1.85
2.23	1.6		2.23	1.78		2.23	1.84		2.23	1.85
2.24	1.6		2.24	1.78		2.24	1.84		2.24	1.85
2.24	1.59		2.24	1.78		2.24	1.84		2.24	1.85
2.24	1.59		2.24	1.78		2.24	1.84		2.24	1.85
2.25	1.58		2.25	1.78		2.25	1.84		2.25	1.85
2.25	1.58		2.25	1.78		2.25	1.84		2.25	1.85
2.26	1.5		2.26	1.78		2.26	1.84		2.26	1.85
2.26	1.5		2.26	1.78		2.26	1.84		2.26	1.85
2.26	1.5		2.26	1.78		2.26	1.84		2.26	1.85
2.27	1.49		2.27	1.78		2.27	1.84		2.27	1.85
2.27	1.49		2.27	1.78		2.27	1.84		2.27	1.85
2.28	1.49		2.28	1.78		2.28	1.84		2.28	1.85
2.28	1.49		2.28	1.78		2.28	1.84		2.28	1.85
2.28	1.49		2.28	1.78		2.28	1.84		2.28	1.85
2.29	1.49		2.29	1.78		2.29	1.84		2.29	1.85
2.29	1.48		2.29	1.78		2.29	1.84		2.29	1.85
2.3	1.48		2.3	1.78		2.3	1.84		2.3	1.85
2.3	1.48		2.3	1.78		2.3	1.84		2.3	1.85
2.3	1.48		2.3	1.78		2.3	1.84		2.3	1.85
2.31	1.48		2.31	1.78		2.31	1.84		2.31	1.85
2.31	1.48		2.31	1.78		2.31	1.84		2.31	1.85
2.32	1.48		2.32	1.78		2.32	1.84		2.32	1.85
2.32	1.48		2.32	1.78		2.32	1.84		2.32	1.85
2.32	1.48		2.32	1.78		2.32	1.84		2.32	1.85
2.33	1.48		2.33	1.78		2.33	1.84		2.33	1.85
2.33	1.48		2.33	1.78		2.33	1.84		2.33	1.85
2.34	1.48		2.34	1.77		2.34	1.84		2.34	1.85
2.34	1.48		2.34	1.77		2.34	1.84		2.34	1.85
2.34	1.48		2.34	1.77		2.34	1.84		2.34	1.85
2.35	1.48		2.35	1.77		2.35	1.84		2.35	1.85
2.35	1.48		2.35	1.76		2.35	1.84		2.35	1.85
2.36	1.48		2.36	1.76		2.36	1.84		2.36	1.85
2.36	1.48		2.36	1.76		2.36	1.84		2.36	1.85
2.36	1.48		2.36	1.85		2.36	1.84		2.36	1.85
2.37	1.48		2.37	1.84		2.37	1.84		2.37	1.85
2.37	1.49		2.37	1.83		2.37	1.84		2.37	1.85
2.38	1.49		2.38	1.83		2.38	1.84		2.38	1.85
2.38	1.49		2.38	1.82		2.38	1.84		2.38	1.85
2.38	1.49		2.38	1.81		2.38	1.84		2.38	1.85
2.39	1.49		2.39	1.8		2.39	1.84		2.39	1.85
2.39	1.5		2.39	1.78		2.39	1.84		2.39	1.85
2.4	1.5		2.4	1.77		2.4	1.84		2.4	1.85
2.4	1.51		2.4	1.76		2.4	1.84		2.4	1.85
2.4	1.51		2.4	1.83		2.4	1.84		2.4	1.85
2.41	1.52		2.41	1.81		2.41	1.84		2.41	1.85
2.41	1.62		2.41	1.81		2.41	1.84		2.41	1.85
2.42	1.64		2.42	1.81		2.42	1.84		2.42	1.85
2.42	1.65		2.42	1.8		2.42	1.84		2.42	1.85
2.42	1.67		2.42	1.81		2.42	1.84		2.42	1.85
2.43	1.68		2.43	1.65		2.43	1.84		2.43	1.85
2.43	1.7		2.43	1.66		2.43	1.84		2.43	1.85
2.44	1.66		2.44	1.52		2.44	1.84		2.44	1.85
2.44	1.68		2.44	1.51		2.44	1.84		2.44	1.85
2.44	1.69		2.44	1.51		2.44	1.84		2.44	1.85
2.45	1.7		2.45	1.5		2.45	1.84		2.45	1.85
2.45	1.71		2.45	1.5		2.45	1.84		2.45	1.85
2.46	1.72		2.46	1.49		2.46	1.84		2.46	1.85
2.46	1.73		2.46	1.49		2.46	1.84		2.46	1.85
2.46	1.74		2.46	1.49		2.46	1.84		2.46	1.85
2.47	1.74		2.47	1.49		2.47	1.84		2.47	1.85
2.47	1.75		2.47	1.48		2.47	1.84		2.47	1.85
2.48	1.75		2.48	1.48		2.48	1.84		2.48	1.85
2.48	1.76		2.48	1.48		2.48	1.84		2.48	1.85
2.48	1.76		2.48	1.48		2.48	1.84		2.48	1.85
2.49	1.76		2.49	1.48		2.49	1.84		2.49	1.85
2.49	1.76		2.49	1.48		2.49	1.84		2.49	1.85
2.5	1.77		2.5	1.48		2.5	1.84		2.5	1.85
2.5	1.77		2.5	1.48		2.5	1.84		2.5	1.85
2.5	1.77		2.5	1.48		2.5	1.84		2.5	1.85
2.51	1.77		2.51	1.48		2.51	1.84		2.51	1.85
2.51	1.77		2.51	1.49		2.51	1.84		2.51	1.85
2.52	1.77		2.52	1.5		2.52	1.84		2.52	1.85
2.52	1.77		2.52	1.5		2.52	1.84		2.52	1.85
2.52	1.77		2.52	1.51		2.52	1.84		2.52	1.85
2.53	1.77		2.53	1.52		2.53	1.84		2.53	1.85
2.53	1.77		2.53	1.53		2.53	1.84		2.53	1.85
2.54	1.77		2.54	1.55		2.54	1.84		2.54	1.85
2.54	1.77		2.54	1.63		2.54	1.84		2.54	1.85
2.54	1.77		2.54	1.65		2.54	1.84		2.54	1.85
2.55	1.78		2.55	1.67		2.55	1.84		2.55	1.85
2.55	1.78		2.55	1.69		2.55	1.84		2.55	1.85
2.56	1.78		2.56	1.7		2.56	1.84		2.56	1.85
2.56	1.78		2.56	1.72		2.56	1.84		2.56	1.85
2.56	1.78		2.56	1.73		2.56	1.84		2.56	1.85
2.57	1.78		2.57	1.74		2.57	1.84		2.57	1.85
2.57	1.78		2.57	1.75		2.57	1.84		2.57	1.85
2.58	1.78		2.58	1.75		2.58	1.84		2.58	1.85
2.58	1.78		2.58	1.75		2.58	1.84		2.58	1.85
2.58	1.78		2.58	1.76		2.58	1.84		2.58	1.85
2.59	1.78		2.59	1.76		2.59	1.84		2.59	1.85
2.59	1.78		2.59	1.76		2.59	1.84		2.59	1.85
2.6	1.78		2.6	1.76		2.6	1.84		2.6	1.85
2.6	1.78		2.6	1.76		2.6	1.84		2.6	1.85
2.6	1.78		2.6	1.76		2.6	1.84		2.6	1.85
2.61	1.78		2.61	1.76		2.61	1.84		2.61	1.85
2.61	1.78		2.61	1.76		2.61	1.84		2.61	1.85
2.62	1.78		2.62	1.76		2.62	1.84		2.62	1.85
2.62	1.78		2.62	1.76		2.62	1.84		2.62	1.85
2.62	1.78		2.62	1.76		2.62	1.84		2.62	1.85
2.63	1.78		2.63	1.77		2.63	1.84		2.63	1.85
2.63	1.78		2.63	1.77		2.63	1.84		2.63	1.85
2.64	1.78		2.64	1.77		2.64	1.84		2.64	1.85
2.64	1.78		2.64	1.77		2.64	1.84		2.64	1.85
2.64	1.78		2.64	1.77		2.64	1.84		2.64	1.85
2.65	1.78		2.65	1.77		2.65	1.84		2.65	1.85
2.65	1.78		2.65	1.77		2.65	1.84		2.65	1.85
2.66	1.78		2.66	1.77		2.66	1.84		2.66	1.85
2.66	1.78		2.66	1.78		2.66	1.84		2.66	1.85
2.66	1.78		2.66	1.78		2.66	1.84		2.66	1.85
2.67	1.78		2.67	1.78		2.67	1.84		2.67	1.85
2.67	1.78		2.67	1.78		2.67	1.84		2.67	1.85
2.68	1.78		2.68	1.78		2.68	1.85		2.68	1.85
2.68	1.78		2.68	1.78		2.68	1.84		2.68	1.85
2.68	1.78		2.68	1.78		2.68	1.84		2.68	1.84
2.69	1.78		2.69	1.78		2.69	1.84		2.69	1.83
2.69	1.78		2.69	1.78		2.69	1.84		2.69	1.82
2.7	1.78		2.7	1.78		2.7	1.84		2.7	1.81
2.7	1.78		2.7	1.78		2.7	1.84		2.7	1.8
2.7	1.78		2.7	1.78		2.7	1.84		2.7	1.79
2.71	1.78		2.71	1.78		2.71	1.84		2.71	1.79
2.71	1.78		2.71	1.78		2.71	1.84		2.71	1.79
2.72	1.78		2.72	1.78		2.72	1.85		2.72	1.78
2.72	1.78		2.72	1.78		2.72	1.85		2.72	1.78
2.72	1.78		2.72	1.78		2.72	1.84		2.72	1.77
2.73	1.78		2.73	1.78		2.73	1.85		2.73	1.76
2.73	1.78		2.73	1.78		2.73	1.84		2.73	1.75
2.74	1.78		2.74	1.78		2.74	1.84		2.74	1.74
2.74	1.78		2.74	1.78		2.74	1.84		2.74	1.73
2.74	1.78		2.74	1.78		2.74	1.84		2.74	1.73
2.75	1.78		2.75	1.78		2.75	1.84		2.75	1.72
2.75	1.78		2.75	1.78		2.75	1.84		2.75	1.72
2.76	1.78		2.76	1.78		2.76	1.85		2.76	1.71
2.76	1.78		2.76	1.78		2.76	1.84		2.76	1.71
2.76	1.78		2.76	1.78		2.76	1.85		2.76	1.71
2.77	1.78		2.77	1.78		2.77	1.84		2.77	1.7
2.77	1.78		2.77	1.78		2.77	1.84		2.77	1.7
2.78	1.78		2.78	1.78		2.78	1.84		2.78	1.7
2.78	1.78		2.78	1.78		2.78	1.83		2.78	1.7
2.78	1.78		2.78	1.78		2.78	1.82		2.78	1.7
2.79	1.78		2.79	1.78		2.79	1.81		2.79	1.7
2.79	1.78		2.79	1.78		2.79	1.8		2.79	1.69
2.8	1.78		2.8	1.78		2.8	1.79		2.8	1.69
2.8	1.78		2.8	1.78		2.8	1.79		2.8	1.69
2.8	1.78		2.8	1.78		2.8	1.78		2.8	1.7
2.81	1.78		2.81	1.78		2.81	1.77		2.81	1.7
2.81	1.78		2.81	1.78		2.81	1.77		2.81	1.7
2.82	1.78		2.82	1.78		2.82	1.76		2.82	1.7
2.82	1.78		2.82	1.78		2.82	1.76		2.82	1.7
2.82	1.78		2.82	1.78		2.82	1.75		2.82	1.71
2.83	1.78		2.83	1.78		2.83	1.75		2.83	1.71
2.83	1.78		2.83	1.78		2.83	1.75		2.83	1.71
2.84	1.78		2.84	1.78		2.84	1.75		2.84	1.72
2.84	1.78		2.84	1.78		2.84	1.74		2.84	1.73
2.84	1.78		2.84	1.78		2.84	1.74		2.84	1.74
2.85	1.78		2.85	1.78		2.85	1.74		2.85	1.75
2.85	1.78		2.85	1.78		2.85	1.74		2.85	1.76
2.86	1.78		2.86	1.78		2.86	1.73		2.86	1.77
2.86	1.78		2.86	1.78		2.86	1.73		2.86	1.78
2.86	1.78		2.86	1.78		2.86	1.73		2.86	1.79
2.87	1.78		2.87	1.78		2.87	1.73		2.87	1.8
2.87	1.78		2.87	1.78		2.87	1.73		2.87	1.81
2.88	1.78		2.88	1.78		2.88	1.73		2.88	1.82
2.88	1.78		2.88	1.78		2.88	1.73		2.88	1.82
2.88	1.78		2.88	1.78		2.88	1.72		2.88	1.83
2.89	1.78		2.89	1.78		2.89	1.72		2.89	1.83
2.89	1.78		2.89	1.78		2.89	1.72		2.89	1.84
2.9	1.78		2.9	1.78		2.9	1.72		2.9	1.84
2.9	1.78		2.9	1.78		2.9	1.72		2.9	1.84
2.9	1.78		2.9	1.78		2.9	1.72		2.9	1.84
2.91	1.78		2.91	1.78		2.91	1.72		2.91	1.84
2.91	1.78		2.91	1.77		2.91	1.72		2.91	1.84
2.92	1.78		2.92	1.74		2.92	1.72		2.92	1.84
2.92	1.78		2.92	1.7		2.92	1.72		2.92	1.84
2.92	1.78		2.92	1.66		2.92	1.73		2.92	1.84
2.93	1.78		2.93	1.62		2.93	1.73		2.93	1.84
2.93	1.78		2.93	1.58		2.93	1.73		2.93	1.84
2.94	1.78		2.94	1.56		2.94	1.73		2.94	1.85
2.94	1.78		2.94	1.53		2.94	1.73		2.94	1.85
2.94	1.78		2.94	1.51		2.94	1.73		2.94	1.85
2.95	1.78		2.95	1.5		2.95	1.73		2.95	1.84
2.95	1.78		2.95	1.48		2.95	1.73		2.95	1.85
2.96	1.78		2.96	1.47		2.96	1.74		2.96	1.84
2.96	1.78		2.96	1.46		2.96	1.74		2.96	1.85
2.96	1.78		2.96	1.45		2.96	1.74		2.96	1.84
2.97	1.78		2.97	1.44		2.97	1.75		2.97	1.84
2.97	1.78		2.97	1.43		2.97	1.75		2.97	1.84
2.98	1.78		2.98	1.43		2.98	1.75		2.98	1.84
2.98	1.78		2.98	1.42		2.98	1.76		2.98	1.84
2.98	1.78		2.98	1.42		2.98	1.76		2.98	1.84
2.99	1.78		2.99	1.41		2.99	1.76		2.99	1.84
2.99	1.78		2.99	1.41		2.99	1.77		2.99	1.84
3	1.78		3	1.4		3	1.77		3	1.84
3	1.78		3	1.4		3	1.78		3	1.84
3	1.78		3	1.98		3	1.78		3	1.84
3.01	1.78		3.01	1.98		3.01	1.78		3.01	1.84
3.01	1.78		3.01	1.98		3.01	1.79		3.01	1.85
3.02	1.78		3.02	1.98		3.02	1.79		3.02	1.84
3.02	1.78		3.02	1.98		3.02	1.79		3.02	1.85
3.02	1.78		3.02	1.98		3.02	1.8		3.02	1.85
3.03	1.78		3.03	1.98		3.03	1.8		3.03	1.85
3.03	1.78		3.03	1.4		3.03	1.8		3.03	1.85
3.04	1.78		3.04	1.4		3.04	1.8		3.04	1.85
3.04	1.78		3.04	1.98		3.04	1.81		3.04	1.85
3.04	1.78		3.04	1.4		3.04	1.81		3.04	1.85
3.05	1.78		3.05	1.41		3.05	1.81		3.05	1.85
3.05	1.78		3.05	1.41		3.05	1.81		3.05	1.85
3.06	1.78		3.06	1.51		3.06	1.81		3.06	1.85
3.06	1.78		3.06	1.52		3.06	1.82		3.06	1.85
3.06	1.78		3.06	1.53		3.06	1.82		3.06	1.85
3.07	1.78		3.07	1.5		3.07	1.82		3.07	1.85
3.07	1.78		3.07	1.53		3.07	1.82		3.07	1.85
3.08	1.78		3.08	1.56		3.08	1.82		3.08	1.85
3.08	1.78		3.08	1.61		3.08	1.82		3.08	1.85
3.08	1.78		3.08	1.55		3.08	1.82		3.08	1.85
3.09	1.78		3.09	1.59		3.09	1.82		3.09	1.85
3.09	1.78		3.09	1.62		3.09	1.82		3.09	1.85
3.1	1.78		3.1	1.65		3.1	1.82		3.1	1.85
3.1	1.78		3.1	1.68		3.1	1.82		3.1	1.85
3.1	1.78		3.1	1.7		3.1	1.83		3.1	1.85
3.11	1.78		3.11	1.72		3.11	1.83		3.11	1.85
3.11	1.78		3.11	1.73		3.11	1.83		3.11	1.85
3.12	1.78		3.12	1.74		3.12	1.83		3.12	1.85
3.12	1.78		3.12	1.75		3.12	1.83		3.12	1.85
3.12	1.78		3.12	1.75		3.12	1.83		3.12	1.85
3.13	1.78		3.13	1.75		3.13	1.83		3.13	1.85
3.13	1.78		3.13	1.76		3.13	1.83		3.13	1.85
3.14	1.78		3.14	1.76		3.14	1.83		3.14	1.85
3.14	1.78		3.14	1.76		3.14	1.83		3.14	1.85
3.14	1.77		3.14	1.76		3.14	1.83		3.14	1.85
3.15	1.77		3.15	1.76		3.15	1.83		3.15	1.85
3.15	1.76		3.15	1.77		3.15	1.83		3.15	1.85
3.16	1.76		3.16	1.77		3.16	1.83		3.16	1.85
3.16	1.75		3.16	1.77		3.16	1.83		3.16	1.85
3.16	1.74		3.16	1.77		3.16	1.83		3.16	1.85
3.17	1.73		3.17	1.77		3.17	1.83		3.17	1.85
3.17	1.72		3.17	1.77		3.17	1.83		3.17	1.85
3.18	1.71		3.18	1.77		3.18	1.83		3.18	1.85
3.18	1.7		3.18	1.77		3.18	1.83		3.18	1.85
3.18	1.69		3.18	1.77		3.18	1.83		3.18	1.85
3.19	1.68		3.19	1.77		3.19	1.83		3.19	1.85
3.19	1.68		3.19	1.77		3.19	1.83		3.19	1.85
3.2	1.67		3.2	1.77		3.2	1.83		3.2	1.85
3.2	1.66		3.2	1.77		3.2	1.83		3.2	1.85
3.2	1.65		3.2	1.77		3.2	1.83		3.2	1.85
3.21	1.65		3.21	1.77		3.21	1.83		3.21	1.85
3.21	1.64		3.21	1.78		3.21	1.83		3.21	1.85
3.22	1.63		3.22	1.78		3.22	1.83		3.22	1.85
3.22	1.63		3.22	1.78		3.22	1.84		3.22	1.85
3.22	1.62		3.22	1.78		3.22	1.83		3.22	1.85
3.23	1.61		3.23	1.78		3.23	1.84		3.23	1.85
3.23	1.61		3.23	1.78		3.23	1.84		3.23	1.85
3.24	1.6		3.24	1.78		3.24	1.84		3.24	1.85
3.24	1.6		3.24	1.78		3.24	1.84		3.24	1.85
3.24	1.59		3.24	1.78		3.24	1.84		3.24	1.85
3.25	1.59		3.25	1.78		3.25	1.84		3.25	1.85
3.25	1.51		3.25	1.78		3.25	1.84		3.25	1.85
3.26	1.5		3.26	1.78		3.26	1.84		3.26	1.85
3.26	1.5		3.26	1.78		3.26	1.84		3.26	1.85
3.26	1.5		3.26	1.78		3.26	1.84		3.26	1.85
3.27	1.5		3.27	1.78		3.27	1.84		3.27	1.85
3.27	1.49		3.27	1.78		3.27	1.84		3.27	1.85
3.28	1.49		3.28	1.78		3.28	1.84		3.28	1.85
3.28	1.49		3.28	1.78		3.28	1.84		3.28	1.85
3.28	1.49		3.28	1.78		3.28	1.84		3.28	1.85
3.29	1.49		3.29	1.78		3.29	1.84		3.29	1.85
3.29	1.49		3.29	1.78		3.29	1.84		3.29	1.85
3.3	1.48		3.3	1.78		3.3	1.84		3.3	1.85
3.3	1.49		3.3	1.78		3.3	1.84		3.3	1.85
3.3	1.48		3.3	1.78		3.3	1.84		3.3	1.85
3.31	1.48		3.31	1.78		3.31	1.84		3.31	1.85
3.31	1.48		3.31	1.78		3.31	1.84		3.31	1.85
3.32	1.48		3.32	1.77		3.32	1.84		3.32	1.85
3.32	1.48		3.32	1.77		3.32	1.84		3.32	1.85
3.32	1.48		3.32	1.77		3.32	1.84		3.32	1.85
3.33	1.48		3.33	1.77		3.33	1.84		3.33	1.85
3.33	1.48		3.33	1.77		3.33	1.84		3.33	1.85
3.34	1.48		3.34	1.77		3.34	1.84		3.34	1.85
3.34	1.48		3.34	1.77		3.34	1.84		3.34	1.85
3.34	1.48		3.34	1.77		3.34	1.84		3.34	1.85
3.35	1.48		3.35	1.76		3.35	1.84		3.35	1.85
3.35	1.48		3.35	1.76		3.35	1.84		3.35	1.85
3.36	1.48		3.36	1.76		3.36	1.84		3.36	1.85
3.36	1.48		3.36	1.75		3.36	1.84		3.36	1.85
3.36	1.49		3.36	1.8		3.36	1.84		3.36	1.85
3.37	1.49		3.37	1.79		3.37	1.84		3.37	1.85
3.37	1.49		3.37	1.79		3.37	1.84		3.37	1.85
3.38	1.49		3.38	1.78		3.38	1.84		3.38	1.85
3.38	1.49		3.38	1.76		3.38	1.84		3.38	1.85
3.38	1.5		3.38	1.75		3.38	1.84		3.38	1.85
3.39	1.5		3.39	1.87		3.39	1.84		3.39	1.85
3.39	1.5		3.39	1.86		3.39	1.84		3.39	1.85
3.4	1.51		3.4	1.85		3.4	1.84		3.4	1.85
3.4	1.51		3.4	1.83		3.4	1.84		3.4	1.85
3.4	1.52		3.4	1.81		3.4	1.84		3.4	1.85
3.41	1.53		3.41	1.79		3.41	1.84		3.41	1.85
3.41	1.61		3.41	1.77		3.41	1.84		3.41	1.85
3.42	1.61		3.42	1.75		3.42	1.84		3.42	1.85
3.42	1.62		3.42	1.74		3.42	1.84		3.42	1.85
3.42	1.63		3.42	1.72		3.42	1.84		3.42	1.85
3.43	1.64		3.43	1.71		3.43	1.84		3.43	1.85
3.43	1.65		3.43	1.69		3.43	1.84		3.43	1.85
3.44	1.67		3.44	1.62		3.44	1.84		3.44	1.85
3.44	1.68		3.44	1.59		3.44	1.84		3.44	1.85
3.44	1.69		3.44	1.59		3.44	1.84		3.44	1.85
3.45	1.71		3.45	1.57		3.45	1.84		3.45	1.85
3.45	1.71		3.45	1.57		3.45	1.84		3.45	1.85
3.46	1.73		3.46	1.49		3.46	1.84		3.46	1.85
3.46	1.73		3.46	1.48		3.46	1.84		3.46	1.85
3.46	1.74		3.46	1.48		3.46	1.84		3.46	1.85
3.47	1.75		3.47	1.49		3.47	1.84		3.47	1.85
3.47	1.75		3.47	1.49		3.47	1.84		3.47	1.85
3.48	1.75		3.48	1.49		3.48	1.84		3.48	1.85
3.48	1.76		3.48	1.49		3.48	1.84		3.48	1.85
3.48	1.76		3.48	1.49		3.48	1.84		3.48	1.85
3.49	1.77		3.49	1.5		3.49	1.84		3.49	1.85
3.49	1.77		3.49	1.5		3.49	1.84		3.49	1.85
3.5	1.77		3.5	1.51		3.5	1.84		3.5	1.85
3.5	1.77		3.5	1.5		3.5	1.84		3.5	1.85
3.5	1.77		3.5	1.51		3.5	1.84		3.5	1.85
3.51	1.77		3.51	1.51		3.51	1.84		3.51	1.85
3.51	1.77		3.51	1.52		3.51	1.84		3.51	1.85
3.52	1.77		3.52	1.52		3.52	1.84		3.52	1.85
3.52	1.77		3.52	1.52		3.52	1.84		3.52	1.85
3.52	1.78		3.52	1.52		3.52	1.84		3.52	1.85
3.53	1.78		3.53	1.53		3.53	1.84		3.53	1.85
3.53	1.78		3.53	1.54		3.53	1.84		3.53	1.85
3.54	1.78		3.54	1.55		3.54	1.84		3.54	1.85
3.54	1.78		3.54	1.57		3.54	1.84		3.54	1.85
3.54	1.78		3.54	1.6		3.54	1.84		3.54	1.85
3.55	1.78		3.55	1.62		3.55	1.84		3.55	1.85
3.55	1.78		3.55	1.64		3.55	1.84		3.55	1.85
3.56	1.78		3.56	1.66		3.56	1.84		3.56	1.85
3.56	1.78		3.56	1.68		3.56	1.84		3.56	1.85
3.56	1.78		3.56	1.7		3.56	1.84		3.56	1.85
3.57	1.78		3.57	1.71		3.57	1.84		3.57	1.85
3.57	1.78		3.57	1.72		3.57	1.84		3.57	1.85
3.58	1.78		3.58	1.73		3.58	1.84		3.58	1.85
3.58	1.78		3.58	1.74		3.58	1.84		3.58	1.85
3.58	1.78		3.58	1.75		3.58	1.84		3.58	1.85
3.59	1.78		3.59	1.75		3.59	1.84		3.59	1.85
3.59	1.78		3.59	1.77		3.59	1.84		3.59	1.85
3.6	1.78		3.6	1.77		3.6	1.84		3.6	1.85
3.6	1.78		3.6	1.78		3.6	1.84		3.6	1.85
3.6	1.78		3.6	1.78		3.6	1.84		3.6	1.85
3.61	1.78		3.61	1.78		3.61	1.84		3.61	1.85
3.61	1.78		3.61	1.78		3.61	1.84		3.61	1.85
3.62	1.78		3.62	1.79		3.62	1.84		3.62	1.85
3.62	1.78		3.62	1.79		3.62	1.84		3.62	1.85
3.62	1.78		3.62	1.79		3.62	1.84		3.62	1.85
3.63	1.78		3.63	1.79		3.63	1.84		3.63	1.85
3.63	1.78		3.63	1.79		3.63	1.84		3.63	1.85
3.64	1.78		3.64	1.79		3.64	1.84		3.64	1.85
3.64	1.78		3.64	1.79		3.64	1.84		3.64	1.85
3.64	1.78		3.64	1.8		3.64	1.84		3.64	1.85
3.65	1.78		3.65	1.8		3.65	1.84		3.65	1.85
3.65	1.78		3.65	1.8		3.65	1.84		3.65	1.85
3.66	1.78		3.66	1.8		3.66	1.84		3.66	1.85
3.66	1.78		3.66	1.8		3.66	1.84		3.66	1.85
3.66	1.78		3.66	1.8		3.66	1.84		3.66	1.85
3.67	1.78		3.67	1.8		3.67	1.84		3.67	1.85
3.67	1.78		3.67	1.8		3.67	1.84		3.67	1.85
3.68	1.78		3.68	1.8		3.68	1.84		3.68	1.85
3.68	1.78		3.68	1.8		3.68	1.84		3.68	1.85
3.68	1.78		3.68	1.8		3.68	1.84		3.68	1.84
3.69	1.78		3.69	1.8		3.69	1.85		3.69	1.83
3.69	1.78		3.69	1.8		3.69	1.84		3.69	1.82
3.7	1.78		3.7	1.8		3.7	1.85		3.7	1.81
3.7	1.78		3.7	1.8		3.7	1.85		3.7	1.8
3.7	1.78		3.7	1.8		3.7	1.84		3.7	1.78
3.71	1.78		3.71	1.8		3.71	1.85		3.71	1.79
3.71	1.78		3.71	1.8		3.71	1.85		3.71	1.8
3.72	1.78		3.72	1.8		3.72	1.85		3.72	1.78
3.72	1.78		3.72	1.8		3.72	1.85		3.72	1.78
3.72	1.78		3.72	1.8		3.72	1.85		3.72	1.77
3.73	1.78		3.73	1.8		3.73	1.85		3.73	1.76
3.73	1.78		3.73	1.8		3.73	1.84		3.73	1.75
3.74	1.78		3.74	1.8		3.74	1.84		3.74	1.74
3.74	1.78		3.74	1.8		3.74	1.85		3.74	1.73
3.74	1.78		3.74	1.8		3.74	1.85		3.74	1.73
3.75	1.78		3.75	1.8		3.75	1.85		3.75	1.72
3.75	1.78		3.75	1.8		3.75	1.85		3.75	1.71
3.76	1.78		3.76	1.8		3.76	1.85		3.76	1.71
3.76	1.78		3.76	1.8		3.76	1.85		3.76	1.71
3.76	1.78		3.76	1.8		3.76	1.85		3.76	1.7
3.77	1.78		3.77	1.8		3.77	1.84		3.77	1.7
3.77	1.78		3.77	1.8		3.77	1.84		3.77	1.69
3.78	1.78		3.78	1.8		3.78	1.84		3.78	1.69
3.78	1.78		3.78	1.8		3.78	1.83		3.78	1.69
3.78	1.78		3.78	1.8		3.78	1.82		3.78	1.69
3.79	1.78		3.79	1.8		3.79	1.81		3.79	1.69
3.79	1.78		3.79	1.8		3.79	1.8		3.79	1.69
3.8	1.78		3.8	1.8		3.8	1.79		3.8	1.69
3.8	1.78		3.8	1.8		3.8	1.78		3.8	1.69
3.8	1.78		3.8	1.8		3.8	1.77		3.8	1.69
3.81	1.78		3.81	1.8		3.81	1.77		3.81	1.69
3.81	1.78		3.81	1.8		3.81	1.76		3.81	1.69
3.82	1.78		3.82	1.8		3.82	1.76		3.82	1.69
3.82	1.78		3.82	1.8		3.82	1.76		3.82	1.69
3.82	1.78		3.82	1.8		3.82	1.75		3.82	1.7
3.83	1.78		3.83	1.79		3.83	1.75		3.83	1.7
3.83	1.78		3.83	1.79		3.83	1.75		3.83	1.71
3.84	1.78		3.84	1.79		3.84	1.74		3.84	1.71
3.84	1.78		3.84	1.79		3.84	1.74		3.84	1.72
3.84	1.78		3.84	1.78		3.84	1.74		3.84	1.73
3.85	1.78		3.85	1.78		3.85	1.73		3.85	1.74
3.85	1.78		3.85	1.79		3.85	1.73		3.85	1.75
3.86	1.78		3.86	1.78		3.86	1.73		3.86	1.77
3.86	1.78		3.86	1.78		3.86	1.73		3.86	1.77
3.86	1.78		3.86	1.78		3.86	1.73		3.86	1.79
3.87	1.78		3.87	1.78		3.87	1.72		3.87	1.8
3.87	1.78		3.87	1.78		3.87	1.72		3.87	1.81
3.88	1.78		3.88	1.78		3.88	1.72		3.88	1.82
3.88	1.78		3.88	1.78		3.88	1.72		3.88	1.82
3.88	1.78		3.88	1.78		3.88	1.72		3.88	1.83
3.89	1.78		3.89	1.77		3.89	1.72		3.89	1.84
3.89	1.78		3.89	1.75		3.89	1.71		3.89	1.84
3.9	1.78		3.9	1.75		3.9	1.72		3.9	1.84
3.9	1.78		3.9	1.75		3.9	1.71		3.9	1.84
3.9	1.78		3.9	1.74		3.9	1.71		3.9	1.84
3.91	1.78		3.91	1.73		3.91	1.72		3.91	1.85
3.91	1.78		3.91	1.73		3.91	1.71		3.91	1.85
3.92	1.78		3.92	1.71		3.92	1.71		3.92	1.85
3.92	1.78		3.92	1.68		3.92	1.72		3.92	1.85
3.92	1.78		3.92	1.65		3.92	1.72		3.92	1.85
3.93	1.78		3.93	1.63		3.93	1.72		3.93	1.85
3.93	1.78		3.93	1.6		3.93	1.72		3.93	1.85
3.94	1.78		3.94	1.58		3.94	1.72		3.94	1.85
3.94	1.78		3.94	1.56		3.94	1.72		3.94	1.85
3.94	1.78		3.94	1.54		3.94	1.72		3.94	1.85
3.95	1.78		3.95	1.52		3.95	1.73		3.95	1.85
3.95	1.78		3.95	1.51		3.95	1.73		3.95	1.85
3.96	1.78		3.96	1.5		3.96	1.73		3.96	1.85
3.96	1.78		3.96	1.49		3.96	1.73		3.96	1.85
3.96	1.78		3.96	1.54		3.96	1.74		3.96	1.85
3.97	1.78		3.97	1.54		3.97	1.74		3.97	1.85
3.97	1.79		3.97	1.53		3.97	1.74		3.97	1.85
3.98	1.78		3.98	1.52		3.98	1.75		3.98	1.85
3.98	1.78		3.98	1.52		3.98	1.75		3.98	1.85
3.98	1.78		3.98	1.51		3.98	1.76		3.98	1.85
3.99	1.79		3.99	1.51		3.99	1.76		3.99	1.85
3.99	1.78		3.99	1.51		3.99	1.77		3.99	1.85
4	1.78		4	1.51		4	1.77		4	1.85
4	1.78		4	1.5		4	1.77		4	1.85
4	1.79		4	1.5		4	1.78		4	1.85
4.01	1.78		4.01	1.5		4.01	1.78		4.01	1.85
4.01	1.79		4.01	1.5		4.01	1.79		4.01	1.85
4.02	1.78		4.02	1.5		4.02	1.79		4.02	1.85
4.02	1.78		4.02	1.5		4.02	1.79		4.02	1.85
4.02	1.78		4.02	1.5		4.02	1.8		4.02	1.85
4.03	1.78		4.03	1.43		4.03	1.8		4.03	1.85
4.03	1.79		4.03	1.43		4.03	1.8		4.03	1.85
4.04	1.79		4.04	1.51		4.04	1.8		4.04	1.85
4.04	1.79		4.04	1.52		4.04	1.81		4.04	1.85
4.04	1.79		4.04	1.52		4.04	1.81		4.04	1.85
4.05	1.78		4.05	1.58		4.05	1.81		4.05	1.85
4.05	1.79		4.05	1.59		4.05	1.81		4.05	1.85
4.06	1.78		4.06	1.68		4.06	1.81		4.06	1.85
4.06	1.78		4.06	1.69		4.06	1.82		4.06	1.85
4.06	1.78		4.06	1.71		4.06	1.82		4.06	1.85
4.07	1.79		4.07	1.73		4.07	1.82		4.07	1.85
4.07	1.79		4.07	1.52		4.07	1.82		4.07	1.85
4.08	1.79		4.08	1.54		4.08	1.82		4.08	1.85
4.08	1.79		4.08	1.57		4.08	1.82		4.08	1.85
4.08	1.79		4.08	1.6		4.08	1.82		4.08	1.85
4.09	1.79		4.09	1.66		4.09	1.82		4.09	1.85
4.09	1.79		4.09	1.69		4.09	1.82		4.09	1.85
4.1	1.79		4.1	1.71		4.1	1.82		4.1	1.85
4.1	1.79		4.1	1.72		4.1	1.82		4.1	1.85
4.1	1.79		4.1	1.74		4.1	1.83		4.1	1.85
4.11	1.79		4.11	1.75		4.11	1.83		4.11	1.85
4.11	1.79		4.11	1.76		4.11	1.83		4.11	1.85
4.12	1.79		4.12	1.77		4.12	1.83		4.12	1.85
4.12	1.79		4.12	1.77		4.12	1.83		4.12	1.85
4.12	1.79		4.12	1.78		4.12	1.83		4.12	1.85
4.13	1.78		4.13	1.78		4.13	1.83		4.13	1.85
4.13	1.78		4.13	1.78		4.13	1.83		4.13	1.85
4.14	1.78		4.14	1.78		4.14	1.83		4.14	1.85
4.14	1.78		4.14	1.78		4.14	1.83		4.14	1.85
4.14	1.77		4.14	1.78		4.14	1.83		4.14	1.85
4.15	1.77		4.15	1.79		4.15	1.83		4.15	1.85
4.15	1.76		4.15	1.79		4.15	1.83		4.15	1.85
4.16	1.76		4.16	1.79		4.16	1.83		4.16	1.85
4.16	1.75		4.16	1.79		4.16	1.83		4.16	1.85
4.16	1.74		4.16	1.79		4.16	1.83		4.16	1.85
4.17	1.73		4.17	1.79		4.17	1.83		4.17	1.85
4.17	1.72		4.17	1.79		4.17	1.83		4.17	1.85
4.18	1.71		4.18	1.79		4.18	1.83		4.18	1.85
4.18	1.7		4.18	1.79		4.18	1.83		4.18	1.85
4.18	1.69		4.18	1.79		4.18	1.83		4.18	1.85
4.19	1.68		4.19	1.79		4.19	1.83		4.19	1.85
4.19	1.68		4.19	1.79		4.19	1.83		4.19	1.85
4.2	1.67		4.2	1.8		4.2	1.83		4.2	1.85
4.2	1.66		4.2	1.8		4.2	1.83		4.2	1.85
4.2	1.65		4.2	1.8		4.2	1.83		4.2	1.85
4.21	1.65		4.21	1.8		4.21	1.83		4.21	1.85
4.21	1.64		4.21	1.8		4.21	1.83		4.21	1.85
4.22	1.63		4.22	1.8		4.22	1.83		4.22	1.85
4.22	1.62		4.22	1.8		4.22	1.83		4.22	1.85
4.22	1.62		4.22	1.8		4.22	1.83		4.22	1.85
4.23	1.53		4.23	1.8		4.23	1.84		4.23	1.85
4.23	1.6		4.23	1.8		4.23	1.84		4.23	1.85
4.24	1.6		4.24	1.8		4.24	1.84		4.24	1.85
4.24	1.52		4.24	1.8		4.24	1.84		4.24	1.85
4.24	1.52		4.24	1.8		4.24	1.84		4.24	1.85
4.25	1.51		4.25	1.8		4.25	1.84		4.25	1.85
4.25	1.51		4.25	1.8		4.25	1.84		4.25	1.85
4.26	1.5		4.26	1.8		4.26	1.84		4.26	1.85
4.26	1.5		4.26	1.8		4.26	1.84		4.26	1.85
4.26	1.5		4.26	1.8		4.26	1.84		4.26	1.85
4.27	1.5		4.27	1.8		4.27	1.84		4.27	1.85
4.27	1.5		4.27	1.8		4.27	1.84		4.27	1.85
4.28	1.49		4.28	1.8		4.28	1.84		4.28	1.85
4.28	1.49		4.28	1.8		4.28	1.84		4.28	1.85
4.28	1.49		4.28	1.8		4.28	1.84		4.28	1.85
4.29	1.49		4.29	1.8		4.29	1.84		4.29	1.85
4.29	1.49		4.29	1.8		4.29	1.84		4.29	1.85
4.3	1.48		4.3	1.8		4.3	1.84		4.3	1.85
4.3	1.48		4.3	1.8		4.3	1.84		4.3	1.85
4.3	1.48		4.3	1.8		4.3	1.84		4.3	1.85
4.31	1.48		4.31	1.8		4.31	1.84		4.31	1.85
4.31	1.48		4.31	1.8		4.31	1.84		4.31	1.85
4.32	1.48		4.32	1.8		4.32	1.84		4.32	1.85
4.32	1.48		4.32	1.8		4.32	1.84		4.32	1.85
4.32	1.48		4.32	1.8		4.32	1.84		4.32	1.85
4.33	1.48		4.33	1.8		4.33	1.84		4.33	1.85
4.33	1.48		4.33	1.8		4.33	1.84		4.33	1.85
4.34	1.48		4.34	1.8		4.34	1.84		4.34	1.85
4.34	1.48		4.34	1.8		4.34	1.84		4.34	1.85
4.34	1.48		4.34	1.8		4.34	1.84		4.34	1.85
4.35	1.48		4.35	1.81		4.35	1.84		4.35	1.85
4.35	1.48		4.35	1.81		4.35	1.84		4.35	1.85
4.36	1.48		4.36	1.82		4.36	1.84		4.36	1.85
4.36	1.48		4.36	1.81		4.36	1.84		4.36	1.85
4.36	1.49		4.36	1.81		4.36	1.84		4.36	1.85
4.37	1.49		4.37	1.81		4.37	1.84		4.37	1.85
4.37	1.49		4.37	1.8		4.37	1.84		4.37	1.85
4.38	1.49		4.38	1.8		4.38	1.84		4.38	1.85
4.38	1.49		4.38	1.79		4.38	1.84		4.38	1.85
4.38	1.5		4.38	1.8		4.38	1.84		4.38	1.85
4.39	1.5		4.39	1.79		4.39	1.84		4.39	1.85
4.39	1.5		4.39	1.79		4.39	1.84		4.39	1.85
4.4	1.5		4.4	1.78		4.4	1.84		4.4	1.85
4.4	1.51		4.4	1.78		4.4	1.84		4.4	1.85
4.4	1.52		4.4	1.77		4.4	1.84		4.4	1.85
4.41	1.52		4.41	1.75		4.41	1.84		4.41	1.85
4.41	1.63		4.41	1.74		4.41	1.84		4.41	1.85
4.42	1.64		4.42	1.73		4.42	1.84		4.42	1.85
4.42	1.62		4.42	1.72		4.42	1.84		4.42	1.85
4.42	1.67		4.42	1.71		4.42	1.84		4.42	1.85
4.43	1.63		4.43	1.7		4.43	1.84		4.43	1.85
4.43	1.65		4.43	1.63		4.43	1.84		4.43	1.85
4.44	1.66		4.44	1.62		4.44	1.84		4.44	1.85
4.44	1.68		4.44	1.61		4.44	1.84		4.44	1.85
4.44	1.69		4.44	1.6		4.44	1.84		4.44	1.85
4.45	1.7		4.45	1.6		4.45	1.84		4.45	1.85
4.45	1.71		4.45	1.58		4.45	1.84		4.45	1.85
4.46	1.72		4.46	1.52		4.46	1.84		4.46	1.85
4.46	1.73		4.46	1.51		4.46	1.84		4.46	1.85
4.46	1.74		4.46	1.51		4.46	1.84		4.46	1.85
4.47	1.75		4.47	1.5		4.47	1.84		4.47	1.85
4.47	1.75		4.47	1.5		4.47	1.84		4.47	1.85
4.48	1.75		4.48	1.49		4.48	1.84		4.48	1.85
4.48	1.76		4.48	1.56		4.48	1.84		4.48	1.85
4.48	1.76		4.48	1.56		4.48	1.84		4.48	1.85
4.49	1.76		4.49	1.57		4.49	1.84		4.49	1.85
4.49	1.77		4.49	1.57		4.49	1.84		4.49	1.85
4.5	1.77		4.5	1.57		4.5	1.84		4.5	1.85
4.5	1.77		4.5	1.57		4.5	1.84		4.5	1.85
4.5	1.77		4.5	1.57		4.5	1.84		4.5	1.85
4.51	1.77		4.51	1.57		4.51	1.84		4.51	1.85
4.51	1.77		4.51	1.57		4.51	1.84		4.51	1.85
4.52	1.77		4.52	1.57		4.52	1.84		4.52	1.85
4.52	1.77		4.52	1.57		4.52	1.84		4.52	1.85
4.52	1.77		4.52	1.57		4.52	1.84		4.52	1.85
4.53	1.77		4.53	1.57		4.53	1.84		4.53	1.85
4.53	1.78		4.53	1.75		4.53	1.84		4.53	1.85
4.54	1.78		4.54	1.7		4.54	1.84		4.54	1.85
4.54	1.78		4.54	1.77		4.54	1.84		4.54	1.85
4.54	1.78		4.54	1.78		4.54	1.84		4.54	1.85
4.55	1.78		4.55	1.73		4.55	1.84		4.55	1.85
4.55	1.78		4.55	1.81		4.55	1.84		4.55	1.85
4.56	1.78		4.56	1.82		4.56	1.84		4.56	1.85
4.56	1.78		4.56	1.76		4.56	1.84		4.56	1.85
4.56	1.78		4.56	1.75		4.56	1.84		4.56	1.85
4.57	1.78		4.57	1.76		4.57	1.84		4.57	1.85
4.57	1.78		4.57	1.77		4.57	1.84		4.57	1.85
4.58	1.78		4.58	1.71		4.58	1.84		4.58	1.85
4.58	1.78		4.58	1.72		4.58	1.85		4.58	1.85
4.58	1.78		4.58	1.73		4.58	1.84		4.58	1.85
4.59	1.78		4.59	1.74		4.59	1.84		4.59	1.85
4.59	1.78		4.59	1.75		4.59	1.84		4.59	1.85
4.6	1.78		4.6	1.75		4.6	1.84		4.6	1.85
4.6	1.78		4.6	1.76		4.6	1.84		4.6	1.85
4.6	1.78		4.6	1.76		4.6	1.84		4.6	1.85
4.61	1.78		4.61	1.77		4.61	1.84		4.61	1.85
4.61	1.78		4.61	1.77		4.61	1.85		4.61	1.85
4.62	1.78		4.62	1.77		4.62	1.84		4.62	1.85
4.62	1.78		4.62	1.78		4.62	1.85		4.62	1.85
4.62	1.78		4.62	1.78		4.62	1.84		4.62	1.85
4.63	1.78		4.63	1.78		4.63	1.84		4.63	1.85
4.63	1.78		4.63	1.78		4.63	1.84		4.63	1.85
4.64	1.78		4.64	1.78		4.64	1.84		4.64	1.85
4.64	1.78		4.64	1.78		4.64	1.84		4.64	1.85
4.64	1.78		4.64	1.79		4.64	1.84		4.64	1.85
4.65	1.78		4.65	1.78		4.65	1.84		4.65	1.85
4.65	1.78		4.65	1.79		4.65	1.84		4.65	1.85
4.66	1.78		4.66	1.78		4.66	1.84		4.66	1.85
4.66	1.78		4.66	1.79		4.66	1.84		4.66	1.85
4.66	1.78		4.66	1.79		4.66	1.85		4.66	1.85
4.67	1.78		4.67	1.79		4.67	1.84		4.67	1.85
4.67	1.78		4.67	1.79		4.67	1.85		4.67	1.85
4.68	1.78		4.68	1.79		4.68	1.85		4.68	1.85
4.68	1.78		4.68	1.79		4.68	1.85		4.68	1.85
4.68	1.78		4.68	1.79		4.68	1.85		4.68	1.84
4.69	1.78		4.69	1.79		4.69	1.84		4.69	1.83
4.69	1.78		4.69	1.79		4.69	1.84		4.69	1.82
4.7	1.78		4.7	1.79		4.7	1.85		4.7	1.81
4.7	1.78		4.7	1.79		4.7	1.85		4.7	1.8
4.7	1.78		4.7	1.79		4.7	1.85		4.7	1.79
4.71	1.78		4.71	1.79		4.71	1.85		4.71	1.79
4.71	1.78		4.71	1.79		4.71	1.85		4.71	1.79
4.72	1.78		4.72	1.79		4.72	1.85		4.72	1.78
4.72	1.78		4.72	1.8		4.72	1.85		4.72	1.78
4.72	1.78		4.72	1.8		4.72	1.85		4.72	1.77
4.73	1.78		4.73	1.8		4.73	1.85		4.73	1.76
4.73	1.78		4.73	1.79		4.73	1.85		4.73	1.75
4.74	1.78		4.74	1.8		4.74	1.85		4.74	1.74
4.74	1.78		4.74	1.8		4.74	1.85		4.74	1.74
4.74	1.78		4.74	1.8		4.74	1.85		4.74	1.73
4.75	1.78		4.75	1.8		4.75	1.85		4.75	1.73
4.75	1.78		4.75	1.8		4.75	1.85		4.75	1.72
4.76	1.78		4.76	1.8		4.76	1.85		4.76	1.72
4.76	1.78		4.76	1.8		4.76	1.85		4.76	1.71
4.76	1.78		4.76	1.8		4.76	1.85		4.76	1.71
4.77	1.78		4.77	1.8		4.77	1.84		4.77	1.71
4.77	1.78		4.77	1.8		4.77	1.84		4.77	1.7
4.78	1.78		4.78	1.8		4.78	1.84		4.78	1.7
4.78	1.78		4.78	1.8		4.78	1.83		4.78	1.7
4.78	1.78		4.78	1.8		4.78	1.82		4.78	1.7
4.79	1.78		4.79	1.8		4.79	1.81		4.79	1.7
4.79	1.78		4.79	1.8		4.79	1.8		4.79	1.7
4.8	1.78		4.8	1.8		4.8	1.79		4.8	1.7
4.8	1.78		4.8	1.8		4.8	1.78		4.8	1.7
4.8	1.78		4.8	1.8		4.8	1.78		4.8	1.7
4.81	1.78		4.81	1.8		4.81	1.77		4.81	1.7
4.81	1.78		4.81	1.8		4.81	1.76		4.81	1.7
4.82	1.78		4.82	1.8		4.82	1.76		4.82	1.7
4.82	1.78		4.82	1.8		4.82	1.75		4.82	1.7
4.82	1.78		4.82	1.8		4.82	1.75		4.82	1.71
4.83	1.78		4.83	1.8		4.83	1.75		4.83	1.71
4.83	1.78		4.83	1.8		4.83	1.74		4.83	1.72
4.84	1.78		4.84	1.8		4.84	1.74		4.84	1.72
4.84	1.78		4.84	1.8		4.84	1.74		4.84	1.73
4.84	1.78		4.84	1.8		4.84	1.73		4.84	1.74
4.85	1.78		4.85	1.8		4.85	1.73		4.85	1.75
4.85	1.78		4.85	1.8		4.85	1.73		4.85	1.76
4.86	1.78		4.86	1.8		4.86	1.73		4.86	1.77
4.86	1.78		4.86	1.8		4.86	1.73		4.86	1.78
4.86	1.78		4.86	1.8		4.86	1.73		4.86	1.79
4.87	1.78		4.87	1.8		4.87	1.73		4.87	1.8
4.87	1.78		4.87	1.8		4.87	1.72		4.87	1.81
4.88	1.78		4.88	1.79		4.88	1.72		4.88	1.82
4.88	1.78		4.88	1.79		4.88	1.72		4.88	1.82
4.88	1.78		4.88	1.79		4.88	1.72		4.88	1.83
4.89	1.78		4.89	1.79		4.89	1.72		4.89	1.83
4.89	1.78		4.89	1.79		4.89	1.72		4.89	1.84
4.9	1.78		4.9	1.8		4.9	1.72		4.9	1.84
4.9	1.78		4.9	1.8		4.9	1.72		4.9	1.84
4.9	1.78		4.9	1.8		4.9	1.72		4.9	1.84
4.91	1.78		4.91	1.8		4.91	1.72		4.91	1.84
4.91	1.78		4.91	1.79		4.91	1.72		4.91	1.84
4.92	1.78		4.92	1.76		4.92	1.72		4.92	1.84
4.92	1.78		4.92	1.73		4.92	1.72		4.92	1.84
4.92	1.78		4.92	1.69		4.92	1.72		4.92	1.84
4.93	1.78		4.93	1.66		4.93	1.72		4.93	1.85
4.93	1.78		4.93	1.62		4.93	1.72		4.93	1.85
4.94	1.78		4.94	1.59		4.94	1.72		4.94	1.84
4.94	1.78		4.94	1.57		4.94	1.72		4.94	1.85
4.94	1.78		4.94	1.55		4.94	1.73		4.94	1.84
4.95	1.78		4.95	1.53		4.95	1.73		4.95	1.84
4.95	1.78		4.95	1.51		4.95	1.73		4.95	1.84
4.96	1.78		4.96	1.5		4.96	1.73		4.96	1.84
4.96	1.78		4.96	1.49		4.96	1.74		4.96	1.84
4.96	1.78		4.96	1.48		4.96	1.74		4.96	1.84
4.97	1.78		4.97	1.47		4.97	1.74		4.97	1.84
4.97	1.78		4.97	1.47		4.97	1.75		4.97	1.84
4.98	1.78		4.98	1.46		4.98	1.75		4.98	1.84
4.98	1.78		4.98	1.46		4.98	1.75		4.98	1.84
4.98	1.78		4.98	1.45		4.98	1.76		4.98	1.84
4.99	1.78		4.99	1.45		4.99	1.76		4.99	1.84
4.99	1.78		4.99	1.44		4.99	1.77		4.99	1.84
5	1.78		5	1.44		5	1.77		5	1.84
5	1.78		5	1.5		5	1.77		5	1.85
5	1.78		5	1.5		5	1.78		5	1.84
5.01	1.78		5.01	1.43		5.01	1.78		5.01	1.84
5.01	1.78		5.01	1.43		5.01	1.79		5.01	1.85
5.02	1.78		5.02	1.43		5.02	1.79		5.02	1.84
5.02	1.78		5.02	1.43		5.02	1.79		5.02	1.85
5.02	1.79		5.02	1.43		5.02	1.8		5.02	1.84
5.03	1.78		5.03	1.43		5.03	1.8		5.03	1.85
5.03	1.78		5.03	1.43		5.03	1.8		5.03	1.85
5.04	1.78		5.04	1.44		5.04	1.81		5.04	1.85
5.04	1.78		5.04	1.44		5.04	1.81		5.04	1.84
5.04	1.78		5.04	1.51		5.04	1.81		5.04	1.85
5.05	1.78		5.05	1.51		5.05	1.81		5.05	1.85
5.05	1.79		5.05	1.46		5.05	1.81		5.05	1.85
5.06	1.78		5.06	1.46		5.06	1.81		5.06	1.85
5.06	1.79		5.06	1.46		5.06	1.82		5.06	1.85
5.06	1.79		5.06	1.48		5.06	1.82		5.06	1.85
5.07	1.79		5.07	1.49		5.07	1.82		5.07	1.85
5.07	1.79		5.07	1.51		5.07	1.82		5.07	1.85
5.08	1.78		5.08	1.53		5.08	1.82		5.08	1.85
5.08	1.78		5.08	1.57		5.08	1.82		5.08	1.85
5.08	1.79		5.08	1.6		5.08	1.82		5.08	1.85
5.09	1.79		5.09	1.62		5.09	1.82		5.09	1.85
5.09	1.78		5.09	1.65		5.09	1.82		5.09	1.85
5.1	1.79		5.1	1.68		5.1	1.82		5.1	1.85
5.1	1.78		5.1	1.7		5.1	1.82		5.1	1.85
5.1	1.79		5.1	1.72		5.1	1.83		5.1	1.85
5.11	1.78		5.11	1.73		5.11	1.83		5.11	1.85
5.11	1.78		5.11	1.74		5.11	1.83		5.11	1.85
5.12	1.79		5.12	1.75		5.12	1.83		5.12	1.85
5.12	1.79		5.12	1.76		5.12	1.83		5.12	1.85
5.12	1.79		5.12	1.76		5.12	1.83		5.12	1.85
5.13	1.78		5.13	1.77		5.13	1.83		5.13	1.85
5.13	1.78		5.13	1.77		5.13	1.83		5.13	1.85
5.14	1.78		5.14	1.77		5.14	1.83		5.14	1.85
5.14	1.78		5.14	1.77		5.14	1.83		5.14	1.85
5.14	1.77		5.14	1.78		5.14	1.83		5.14	1.85
5.15	1.77		5.15	1.78		5.15	1.83		5.15	1.85
5.15	1.76		5.15	1.78		5.15	1.83		5.15	1.85
5.16	1.76		5.16	1.78		5.16	1.83		5.16	1.85
5.16	1.75		5.16	1.78		5.16	1.83		5.16	1.85
5.16	1.74		5.16	1.78		5.16	1.83		5.16	1.85
5.17	1.73		5.17	1.78		5.17	1.83		5.17	1.85
5.17	1.72		5.17	1.79		5.17	1.83		5.17	1.85
5.18	1.71		5.18	1.79		5.18	1.83		5.18	1.85
5.18	1.7		5.18	1.78		5.18	1.83		5.18	1.85
5.18	1.69		5.18	1.79		5.18	1.83		5.18	1.85
5.19	1.69		5.19	1.79		5.19	1.83		5.19	1.85
5.19	1.68		5.19	1.79		5.19	1.83		5.19	1.85
5.2	1.67		5.2	1.79		5.2	1.83		5.2	1.85
5.2	1.66		5.2	1.79		5.2	1.83		5.2	1.85
5.2	1.66		5.2	1.79		5.2	1.83		5.2	1.85
5.21	1.65		5.21	1.79		5.21	1.83		5.21	1.85
5.21	1.64		5.21	1.79		5.21	1.83		5.21	1.85
5.22	1.63		5.22	1.79		5.22	1.84		5.22	1.85
5.22	1.63		5.22	1.79		5.22	1.84		5.22	1.85
5.22	1.62		5.22	1.79		5.22	1.84		5.22	1.85
5.23	1.61		5.23	1.79		5.23	1.84		5.23	1.85
5.23	1.61		5.23	1.79		5.23	1.84		5.23	1.85
5.24	1.6		5.24	1.79		5.24	1.84		5.24	1.85
5.24	1.6		5.24	1.8		5.24	1.84		5.24	1.85
5.24	1.59		5.24	1.79		5.24	1.84		5.24	1.85
5.25	1.59		5.25	1.79		5.25	1.84		5.25	1.85
5.25	1.58		5.25	1.79		5.25	1.84		5.25	1.85
5.26	1.51		5.26	1.8		5.26	1.84		5.26	1.85
5.26	1.51		5.26	1.8		5.26	1.84		5.26	1.85
5.26	1.5		5.26	1.8		5.26	1.84		5.26	1.85
5.27	1.57		5.27	1.8		5.27	1.84		5.27	1.85
5.27	1.5		5.27	1.8		5.27	1.84		5.27	1.85
5.28	1.5		5.28	1.79		5.28	1.84		5.28	1.85
5.28	1.5		5.28	1.8		5.28	1.84		5.28	1.85
5.28	1.49		5.28	1.8		5.28	1.84		5.28	1.85
5.29	1.49		5.29	1.8		5.29	1.84		5.29	1.85
5.29	1.49		5.29	1.79		5.29	1.84		5.29	1.85
5.3	1.49		5.3	1.79		5.3	1.84		5.3	1.85
5.3	1.49		5.3	1.8		5.3	1.84		5.3	1.85
5.3	1.49		5.3	1.8		5.3	1.84		5.3	1.85
5.31	1.49		5.31	1.8		5.31	1.84		5.31	1.85
5.31	1.49		5.31	1.8		5.31	1.84		5.31	1.85
5.32	1.49		5.32	1.79		5.32	1.84		5.32	1.85
5.32	1.49		5.32	1.79		5.32	1.84		5.32	1.85
5.32	1.49		5.32	1.79		5.32	1.84		5.32	1.85
5.33	1.48		5.33	1.8		5.33	1.84		5.33	1.85
5.33	1.49		5.33	1.8		5.33	1.84		5.33	1.85
5.34	1.49		5.34	1.8		5.34	1.84		5.34	1.85
5.34	1.49		5.34	1.81		5.34	1.84		5.34	1.85
5.34	1.49		5.34	1.81		5.34	1.84		5.34	1.85
5.35	1.49		5.35	1.8		5.35	1.84		5.35	1.85
5.35	1.49		5.35	1.8		5.35	1.84		5.35	1.85
5.36	1.49		5.36	1.8		5.36	1.84		5.36	1.85
5.36	1.49		5.36	1.8		5.36	1.84		5.36	1.85
5.36	1.49		5.36	1.8		5.36	1.84		5.36	1.85
5.37	1.49		5.37	1.8		5.37	1.84		5.37	1.85
5.37	1.49		5.37	1.8		5.37	1.84		5.37	1.85
5.38	1.49		5.38	1.79		5.38	1.84		5.38	1.85
5.38	1.5		5.38	1.78		5.38	1.84		5.38	1.85
5.38	1.5		5.38	1.78		5.38	1.84		5.38	1.85
5.39	1.5		5.39	1.77		5.39	1.84		5.39	1.85
5.39	1.51		5.39	1.76		5.39	1.84		5.39	1.85
5.4	1.51		5.4	1.76		5.4	1.84		5.4	1.85
5.4	1.52		5.4	1.75		5.4	1.84		5.4	1.85
5.4	1.52		5.4	1.75		5.4	1.84		5.4	1.85
5.41	1.62		5.41	1.75		5.41	1.84		5.41	1.85
5.41	1.62		5.41	1.74		5.41	1.84		5.41	1.85
5.42	1.64		5.42	1.73		5.42	1.84		5.42	1.85
5.42	1.65		5.42	1.71		5.42	1.84		5.42	1.85
5.42	1.63		5.42	1.7		5.42	1.84		5.42	1.85
5.43	1.64		5.43	1.69		5.43	1.84		5.43	1.85
5.43	1.66		5.43	1.67		5.43	1.84		5.43	1.85
5.44	1.67		5.44	1.65		5.44	1.84		5.44	1.85
5.44	1.68		5.44	1.64		5.44	1.84		5.44	1.85
5.44	1.69		5.44	1.62		5.44	1.84		5.44	1.85
5.45	1.71		5.45	1.61		5.45	1.84		5.45	1.85
5.45	1.72		5.45	1.6		5.45	1.84		5.45	1.85
5.46	1.73		5.46	1.59		5.46	1.84		5.46	1.85
5.46	1.73		5.46	1.58		5.46	1.84		5.46	1.85
5.46	1.74		5.46	1.58		5.46	1.84		5.46	1.85
5.47	1.75		5.47	1.58		5.47	1.84		5.47	1.85
5.47	1.75		5.47	1.58		5.47	1.84		5.47	1.85
5.48	1.76		5.48	1.57		5.48	1.84		5.48	1.85
5.48	1.76		5.48	1.57		5.48	1.84		5.48	1.85
5.48	1.76		5.48	1.49		5.48	1.84		5.48	1.85
5.49	1.76		5.49	1.49		5.49	1.84		5.49	1.85
5.49	1.77		5.49	1.49		5.49	1.84		5.49	1.85
5.5	1.77		5.5	1.49		5.5	1.84		5.5	1.85
5.5	1.77		5.5	1.49		5.5	1.84		5.5	1.85
5.5	1.77		5.5	1.5		5.5	1.84		5.5	1.85
5.51	1.77		5.51	1.5		5.51	1.84		5.51	1.85
5.51	1.77		5.51	1.5		5.51	1.84		5.51	1.85
5.52	1.77		5.52	1.51		5.52	1.84		5.52	1.85
5.52	1.77		5.52	1.52		5.52	1.84		5.52	1.85
5.52	1.78		5.52	1.53		5.52	1.84		5.52	1.85
5.53	1.78		5.53	1.54		5.53	1.84		5.53	1.85
5.53	1.77		5.53	1.55		5.53	1.84		5.53	1.85
5.54	1.78		5.54	1.56		5.54	1.84		5.54	1.85
5.54	1.78		5.54	1.58		5.54	1.84		5.54	1.85
5.54	1.78		5.54	1.59		5.54	1.84		5.54	1.85
5.55	1.78		5.55	1.6		5.55	1.84		5.55	1.85
5.55	1.78		5.55	1.61		5.55	1.84		5.55	1.85
5.56	1.78		5.56	1.63		5.56	1.84		5.56	1.85
5.56	1.78		5.56	1.64		5.56	1.84		5.56	1.85
5.56	1.78		5.56	1.65		5.56	1.84		5.56	1.85
5.57	1.78		5.57	1.67		5.57	1.84		5.57	1.85
5.57	1.78		5.57	1.68		5.57	1.84		5.57	1.85
5.58	1.78		5.58	1.69		5.58	1.84		5.58	1.85
5.58	1.78		5.58	1.71		5.58	1.84		5.58	1.85
5.58	1.78		5.58	1.72		5.58	1.84		5.58	1.85
5.59	1.78		5.59	1.73		5.59	1.84		5.59	1.85
5.59	1.78		5.59	1.74		5.59	1.84		5.59	1.85
5.6	1.78		5.6	1.74		5.6	1.84		5.6	1.85
5.6	1.78		5.6	1.75		5.6	1.84		5.6	1.85
5.6	1.78		5.6	1.75		5.6	1.84		5.6	1.85
5.61	1.78		5.61	1.76		5.61	1.84		5.61	1.85
5.61	1.78		5.61	1.76		5.61	1.84		5.61	1.85
5.62	1.78		5.62	1.77		5.62	1.84		5.62	1.85
5.62	1.78		5.62	1.77		5.62	1.84		5.62	1.85
5.62	1.78		5.62	1.77		5.62	1.84		5.62	1.85
5.63	1.78		5.63	1.78		5.63	1.84		5.63	1.85
5.63	1.78		5.63	1.77		5.63	1.84		5.63	1.85
5.64	1.78		5.64	1.78		5.64	1.84		5.64	1.85
5.64	1.78		5.64	1.78		5.64	1.84		5.64	1.85
5.64	1.78		5.64	1.78		5.64	1.84		5.64	1.85
5.65	1.78		5.65	1.78		5.65	1.84		5.65	1.85
5.65	1.78		5.65	1.78		5.65	1.84		5.65	1.85
5.66	1.78		5.66	1.78		5.66	1.84		5.66	1.85
5.66	1.78		5.66	1.78		5.66	1.84		5.66	1.85
5.66	1.78		5.66	1.78		5.66	1.84		5.66	1.85
5.67	1.78		5.67	1.78		5.67	1.84		5.67	1.85
5.67	1.78		5.67	1.78		5.67	1.84		5.67	1.85
5.68	1.78		5.68	1.78		5.68	1.84		5.68	1.85
5.68	1.78		5.68	1.79		5.68	1.84		5.68	1.85
5.68	1.78		5.68	1.79		5.68	1.84		5.68	1.84
5.69	1.78		5.69	1.78		5.69	1.84		5.69	1.83
5.69	1.78		5.69	1.79		5.69	1.84		5.69	1.82
5.7	1.78		5.7	1.79		5.7	1.84		5.7	1.81
5.7	1.78		5.7	1.79		5.7	1.84		5.7	1.8
5.7	1.78		5.7	1.78		5.7	1.84		5.7	1.79
5.71	1.78		5.71	1.79		5.71	1.84		5.71	1.8
5.71	1.78		5.71	1.79		5.71	1.84		5.71	1.8
5.72	1.78		5.72	1.79		5.72	1.84		5.72	1.79
5.72	1.78		5.72	1.79		5.72	1.84		5.72	1.78
5.72	1.78		5.72	1.79		5.72	1.84		5.72	1.77
5.73	1.78		5.73	1.79		5.73	1.84		5.73	1.76
5.73	1.78		5.73	1.79		5.73	1.84		5.73	1.75
5.74	1.78		5.74	1.79		5.74	1.84		5.74	1.74
5.74	1.78		5.74	1.79		5.74	1.84		5.74	1.73
5.74	1.78		5.74	1.79		5.74	1.84		5.74	1.73
5.75	1.78		5.75	1.79		5.75	1.84		5.75	1.72
5.75	1.78		5.75	1.79		5.75	1.85		5.75	1.72
5.76	1.78		5.76	1.79		5.76	1.85		5.76	1.71
5.76	1.78		5.76	1.79		5.76	1.84		5.76	1.71
5.76	1.78		5.76	1.79		5.76	1.84		5.76	1.71
5.77	1.78		5.77	1.79		5.77	1.84		5.77	1.7
5.77	1.78		5.77	1.8		5.77	1.84		5.77	1.7
5.78	1.78		5.78	1.79		5.78	1.84		5.78	1.7
5.78	1.78		5.78	1.8		5.78	1.83		5.78	1.7
5.78	1.78		5.78	1.79		5.78	1.82		5.78	1.7
5.79	1.78		5.79	1.8		5.79	1.81		5.79	1.69
5.79	1.78		5.79	1.79		5.79	1.8		5.79	1.69
5.8	1.78		5.8	1.8		5.8	1.79		5.8	1.69
5.8	1.78		5.8	1.8		5.8	1.78		5.8	1.69
5.8	1.78		5.8	1.8		5.8	1.78		5.8	1.69
5.81	1.78		5.81	1.8		5.81	1.77		5.81	1.69
5.81	1.78		5.81	1.8		5.81	1.76		5.81	1.7
5.82	1.78		5.82	1.8		5.82	1.76		5.82	1.7
5.82	1.78		5.82	1.79		5.82	1.75		5.82	1.7
5.82	1.78		5.82	1.8		5.82	1.75		5.82	1.7
5.83	1.78		5.83	1.8		5.83	1.75		5.83	1.71
5.83	1.78		5.83	1.8		5.83	1.74		5.83	1.71
5.84	1.78		5.84	1.8		5.84	1.74		5.84	1.72
5.84	1.78		5.84	1.8		5.84	1.74		5.84	1.73
5.84	1.78		5.84	1.8		5.84	1.73		5.84	1.74
5.85	1.78		5.85	1.8		5.85	1.73		5.85	1.75
5.85	1.78		5.85	1.8		5.85	1.73		5.85	1.76
5.86	1.78		5.86	1.8		5.86	1.73		5.86	1.77
5.86	1.78		5.86	1.8		5.86	1.73		5.86	1.78
5.86	1.78		5.86	1.8		5.86	1.73		5.86	1.79
5.87	1.78		5.87	1.8		5.87	1.72		5.87	1.8
5.87	1.78		5.87	1.8		5.87	1.72		5.87	1.81
5.88	1.78		5.88	1.8		5.88	1.72		5.88	1.82
5.88	1.78		5.88	1.8		5.88	1.72		5.88	1.82
5.88	1.78		5.88	1.8		5.88	1.72		5.88	1.83
5.89	1.78		5.89	1.8		5.89	1.72		5.89	1.83
5.89	1.78		5.89	1.8		5.89	1.72		5.89	1.84
5.9	1.78		5.9	1.8		5.9	1.71		5.9	1.84
5.9	1.78		5.9	1.8		5.9	1.72		5.9	1.84
5.9	1.78		5.9	1.8		5.9	1.71		5.9	1.84
5.91	1.78		5.91	1.8		5.91	1.72		5.91	1.84
5.91	1.78		5.91	1.8		5.91	1.72		5.91	1.85
5.92	1.78		5.92	1.76		5.92	1.72		5.92	1.85
5.92	1.78		5.92	1.73		5.92	1.72		5.92	1.85
5.92	1.78		5.92	1.69		5.92	1.72		5.92	1.85
5.93	1.78		5.93	1.65		5.93	1.72		5.93	1.85
5.93	1.78		5.93	1.62		5.93	1.72		5.93	1.85
5.94	1.78		5.94	1.59		5.94	1.72		5.94	1.85
5.94	1.78		5.94	1.56		5.94	1.72		5.94	1.85
5.94	1.78		5.94	1.55		5.94	1.72		5.94	1.85
5.95	1.78		5.95	1.53		5.95	1.73		5.95	1.84
5.95	1.78		5.95	1.51		5.95	1.73		5.95	1.84
5.96	1.78		5.96	1.5		5.96	1.73		5.96	1.84
5.96	1.78		5.96	1.55		5.96	1.73		5.96	1.84
5.96	1.78		5.96	1.54		5.96	1.74		5.96	1.84
5.97	1.78		5.97	1.47		5.97	1.74		5.97	1.84
5.97	1.78		5.97	1.46		5.97	1.75		5.97	1.85
5.98	1.78		5.98	1.46		5.98	1.75		5.98	1.84
5.98	1.78		5.98	1.46		5.98	1.75		5.98	1.85
5.98	1.78		5.98	1.51		5.98	1.76		5.98	1.85
5.99	1.78		5.99	1.5		5.99	1.76		5.99	1.85
5.99	1.79		5.99	1.5		5.99	1.77		5.99	1.85
6	1.78		6	1.5		5.99	1.77		6	1.85
6	1.78		6	1.44		6	1.78		6	1.85
6	1.79		6	1.43		6	1.78		6	1.85
6.01	1.78		6.01	1.43		6.01	1.78		6.01	1.85
6.01	1.78		6.01	1.43		6.01	1.79		6.01	1.84
6.02	1.78		6.02	1.43		6.02	1.79		6.02	1.85
6.02	1.79		6.02	1.43		6.02	1.8		6.02	1.85
6.02	1.78		6.02	1.43		6.03	1.8		6.02	1.85
6.03	1.78		6.03	1.43		6.03	1.8		6.03	1.85
6.03	1.79		6.03	1.5		6.03	1.8		6.03	1.85
6.04	1.78		6.04	1.43		6.04	1.81		6.04	1.85
6.04	1.79		6.04	1.5		6.05	1.81		6.04	1.85
6.04	1.78		6.04	1.5		6.05	1.81		6.04	1.85
6.05	1.79		6.05	1.51		6.06	1.81		6.05	1.85
6.05	1.79		6.05	1.51		6.06	1.81		6.05	1.85
6.06	1.78		6.06	1.46		6.06	1.82		6.06	1.85
6.06	1.79		6.06	1.46		6.07	1.82		6.06	1.85
6.06	1.78		6.06	1.48		6.07	1.82		6.06	1.85
6.07	1.79		6.07	1.56		6.08	1.82		6.07	1.85
6.07	1.78		6.07	1.48		6.08	1.82		6.07	1.85
6.08	1.78		6.08	1.5		6.08	1.82		6.08	1.85
6.08	1.79		6.08	1.54		6.09	1.82		6.08	1.85
6.08	1.78		6.08	1.58		6.09	1.82		6.08	1.85
6.09	1.78		6.09	1.61		6.1	1.82		6.09	1.85
6.09	1.79		6.09	1.65		6.1	1.82		6.09	1.85
6.1	1.79		6.1	1.68		6.1	1.83		6.1	1.85
6.1	1.79		6.1	1.7		6.11	1.83		6.1	1.85
6.1	1.79		6.1	1.72		6.11	1.83		6.1	1.85
6.11	1.78		6.11	1.73		6.12	1.83		6.11	1.85
6.11	1.79		6.11	1.74		6.12	1.83		6.11	1.85
6.12	1.79		6.12	1.75		6.12	1.83		6.12	1.85
6.12	1.78		6.12	1.76		6.13	1.83		6.12	1.85
6.12	1.79		6.12	1.76		6.13	1.83		6.12	1.85
6.13	1.78		6.13	1.77		6.14	1.83		6.13	1.85
6.13	1.78		6.13	1.77		6.14	1.83		6.13	1.85
6.14	1.78		6.14	1.77		6.14	1.83		6.14	1.85
6.14	1.78		6.14	1.78		6.15	1.83		6.14	1.85
6.14	1.77		6.14	1.78		6.15	1.83		6.14	1.85
6.15	1.77		6.15	1.78		6.16	1.83		6.15	1.85
6.15	1.76		6.15	1.78		6.16	1.83		6.15	1.85
6.16	1.76		6.16	1.78		6.16	1.83		6.16	1.85
6.16	1.75		6.16	1.78		6.17	1.83		6.16	1.85
6.16	1.74		6.16	1.78		6.17	1.83		6.16	1.85
6.17	1.73		6.17	1.78		6.18	1.83		6.17	1.85
6.17	1.72		6.17	1.79		6.18	1.83		6.17	1.85
6.18	1.71		6.18	1.78		6.18	1.83		6.18	1.85
6.18	1.7		6.18	1.79		6.19	1.83		6.18	1.85
6.18	1.69		6.18	1.79		6.19	1.83		6.18	1.85
6.19	1.68		6.19	1.79		6.2	1.83		6.19	1.85
6.19	1.68		6.19	1.79		6.2	1.83		6.19	1.85
6.2	1.66		6.2	1.79		6.2	1.83		6.2	1.85
6.2	1.66		6.2	1.79		6.21	1.83		6.2	1.85
6.2	1.65		6.2	1.79		6.21	1.83		6.2	1.85
6.21	1.64		6.21	1.79		6.22	1.83		6.21	1.85
6.21	1.64		6.21	1.79		6.22	1.83		6.21	1.85
6.22	1.63		6.22	1.79		6.22	1.84		6.22	1.85
6.22	1.62		6.22	1.79		6.23	1.84		6.22	1.85
6.22	1.61		6.22	1.79		6.23	1.84		6.22	1.85
6.23	1.61		6.23	1.79		6.24	1.84		6.23	1.85
6.23	1.6		6.23	1.79		6.24	1.84		6.23	1.85
6.24	1.6		6.24	1.79		6.24	1.84		6.24	1.85
6.24	1.59		6.24	1.79		6.25	1.84		6.24	1.85
6.24	1.59		6.24	1.79		6.25	1.84		6.24	1.85
6.25	1.51		6.25	1.79		6.26	1.84		6.25	1.85
6.25	1.58		6.25	1.8		6.26	1.84		6.25	1.85
6.26	1.5		6.26	1.79		6.26	1.84		6.26	1.85
6.26	1.5		6.26	1.79		6.27	1.84		6.26	1.85
6.26	1.5		6.26	1.79		6.27	1.84		6.26	1.85
6.27	1.5		6.27	1.8		6.28	1.84		6.27	1.85
6.27	1.49		6.27	1.8		6.28	1.84		6.27	1.85
6.28	1.49		6.28	1.8		6.28	1.84		6.28	1.85
6.28	1.49		6.28	1.8		6.29	1.84		6.28	1.85
6.28	1.49		6.28	1.8		6.29	1.84		6.28	1.85
6.29	1.49		6.29	1.8		6.3	1.84		6.29	1.85
6.29	1.48		6.29	1.8		6.3	1.84		6.29	1.85
6.3	1.48		6.3	1.79		6.3	1.84		6.3	1.85
6.3	1.48		6.3	1.8		6.31	1.84		6.3	1.85
6.3	1.48		6.3	1.8		6.31	1.84		6.3	1.85
6.31	1.48		6.31	1.79		6.32	1.84		6.31	1.85
6.31	1.48		6.31	1.79		6.32	1.84		6.31	1.85
6.32	1.48		6.32	1.8		6.32	1.84		6.32	1.85
6.32	1.48		6.32	1.8		6.33	1.84		6.32	1.85
6.32	1.48		6.32	1.8		6.33	1.84		6.32	1.85
6.33	1.48		6.33	1.79		6.34	1.84		6.33	1.85
6.33	1.48		6.33	1.79		6.34	1.84		6.33	1.85
6.34	1.48		6.34	1.79		6.34	1.84		6.34	1.85
6.34	1.48		6.34	1.79		6.35	1.84		6.34	1.85
6.34	1.48		6.34	1.79		6.35	1.84		6.34	1.85
6.35	1.48		6.35	1.79		6.36	1.84		6.35	1.85
6.35	1.48		6.35	1.79		6.36	1.84		6.35	1.85
6.36	1.48		6.36	1.79		6.36	1.84		6.36	1.85
6.36	1.48		6.36	1.79		6.37	1.84		6.36	1.85
6.36	1.48		6.36	1.79		6.37	1.84		6.36	1.85
6.37	1.49		6.37	1.78		6.38	1.84		6.37	1.85
6.37	1.49		6.37	1.78		6.38	1.84		6.37	1.85
6.38	1.49		6.38	1.77		6.38	1.84		6.38	1.85
6.38	1.49		6.38	1.76		6.39	1.84		6.38	1.85
6.38	1.49		6.38	1.76		6.39	1.84		6.38	1.85
6.39	1.5		6.39	1.75		6.4	1.84		6.39	1.85
6.39	1.5		6.39	1.75		6.4	1.84		6.39	1.85
6.4	1.5		6.4	1.73		6.4	1.84		6.4	1.85
6.4	1.51		6.4	1.73		6.41	1.84		6.4	1.85
6.4	1.59		6.4	1.71		6.41	1.84		6.4	1.85
6.41	1.61		6.41	1.7		6.42	1.84		6.41	1.85
6.41	1.6		6.41	1.69		6.42	1.84		6.41	1.85
6.42	1.64		6.42	1.68		6.42	1.84		6.42	1.85
6.42	1.62		6.42	1.66		6.43	1.84		6.42	1.85
6.42	1.62		6.42	1.65		6.43	1.84		6.42	1.85
6.43	1.63		6.43	1.64		6.44	1.84		6.43	1.85
6.43	1.65		6.43	1.63		6.44	1.84		6.43	1.85
6.44	1.66		6.44	1.61		6.44	1.84		6.44	1.85
6.44	1.67		6.44	1.6		6.45	1.84		6.44	1.85
6.44	1.68		6.44	1.59		6.45	1.84		6.44	1.85
6.45	1.7		6.45	1.58		6.46	1.84		6.45	1.85
6.45	1.71		6.45	1.57		6.46	1.84		6.45	1.85
6.46	1.72		6.46	1.57		6.46	1.84		6.46	1.85
6.46	1.73		6.46	1.5		6.47	1.84		6.46	1.85
6.46	1.74		6.46	1.49		6.47	1.84		6.46	1.85
6.47	1.74		6.47	1.5		6.48	1.84		6.47	1.85
6.47	1.75		6.47	1.49		6.48	1.84		6.47	1.85
6.48	1.75		6.48	1.49		6.48	1.84		6.48	1.85
6.48	1.76		6.48	1.56		6.49	1.84		6.48	1.85
6.48	1.76		6.48	1.56		6.49	1.84		6.48	1.85
6.49	1.76		6.49	1.46		6.5	1.84		6.49	1.85
6.49	1.77		6.49	1.47		6.5	1.84		6.49	1.85
6.5	1.77		6.5	1.46		6.5	1.84		6.5	1.85
6.5	1.77		6.5	1.46		6.51	1.84		6.5	1.85
6.5	1.77		6.5	1.57		6.51	1.84		6.5	1.85
6.51	1.77		6.51	1.47		6.52	1.84		6.51	1.85
6.51	1.77		6.51	1.47		6.52	1.84		6.51	1.85
6.52	1.77		6.52	1.48		6.52	1.84		6.52	1.85
6.52	1.77		6.52	1.48		6.53	1.84		6.52	1.85
6.52	1.77		6.52	1.8		6.53	1.84		6.52	1.85
6.53	1.77		6.53	1.63		6.54	1.84		6.53	1.85
6.53	1.77		6.53	1.64		6.54	1.84		6.53	1.85
6.54	1.78		6.54	1.56		6.54	1.84		6.54	1.85
6.54	1.78		6.54	1.57		6.55	1.84		6.54	1.85
6.54	1.78		6.54	1.59		6.55	1.84		6.54	1.85
6.55	1.78		6.55	1.6		6.56	1.84		6.55	1.85
6.55	1.78		6.55	1.62		6.56	1.84		6.55	1.85
6.56	1.78		6.56	1.63		6.56	1.84		6.56	1.85
6.56	1.78		6.56	1.65		6.57	1.84		6.56	1.85
6.56	1.78		6.56	1.67		6.57	1.84		6.56	1.85
6.57	1.78		6.57	1.68		6.58	1.84		6.57	1.85
6.57	1.78		6.57	1.69		6.58	1.84		6.57	1.85
6.58	1.78		6.58	1.71		6.58	1.84		6.58	1.85
6.58	1.78		6.58	1.72		6.59	1.84		6.58	1.85
6.58	1.78		6.58	1.73		6.59	1.84		6.58	1.85
6.59	1.78		6.59	1.73		6.6	1.84		6.59	1.85
6.59	1.78		6.59	1.74		6.6	1.84		6.59	1.85
6.6	1.78		6.6	1.74		6.6	1.84		6.6	1.85
6.6	1.78		6.6	1.75		6.61	1.84		6.6	1.85
6.6	1.78		6.6	1.75		6.61	1.84		6.6	1.85
6.61	1.78		6.61	1.76		6.62	1.85		6.61	1.85
6.61	1.78		6.61	1.76		6.62	1.84		6.61	1.85
6.62	1.78		6.62	1.77		6.62	1.85		6.62	1.85
6.62	1.78		6.62	1.77		6.63	1.85		6.62	1.85
6.62	1.78		6.62	1.77		6.63	1.85		6.62	1.85
6.63	1.78		6.63	1.78		6.64	1.85		6.63	1.85
6.63	1.78		6.63	1.78		6.64	1.85		6.63	1.85
6.64	1.78		6.64	1.78		6.64	1.85		6.64	1.85
6.64	1.78		6.64	1.78		6.65	1.85		6.64	1.85
6.64	1.78		6.64	1.78		6.65	1.85		6.64	1.85
6.65	1.78		6.65	1.78		6.66	1.85		6.65	1.85
6.65	1.78		6.65	1.79		6.66	1.85		6.65	1.85
6.66	1.78		6.66	1.78		6.66	1.85		6.66	1.85
6.66	1.78		6.66	1.79		6.67	1.85		6.66	1.85
6.66	1.78		6.66	1.79		6.67	1.85		6.66	1.85
6.67	1.78		6.67	1.79		6.68	1.85		6.67	1.85
6.67	1.78		6.67	1.79		6.68	1.84		6.67	1.85
6.68	1.78		6.68	1.79		6.68	1.85		6.68	1.85
6.68	1.78		6.68	1.79		6.69	1.85		6.68	1.84
6.68	1.78		6.68	1.79		6.69	1.85		6.68	1.84
6.69	1.78		6.69	1.79		6.7	1.85		6.69	1.83
6.69	1.78		6.69	1.79		6.7	1.85		6.69	1.82
6.7	1.78		6.7	1.79		6.7	1.85		6.7	1.81
6.7	1.78		6.7	1.79		6.71	1.85		6.7	1.8
6.7	1.78		6.7	1.79		6.71	1.85		6.7	1.79
6.71	1.78		6.71	1.79		6.72	1.85		6.71	1.79
6.71	1.78		6.71	1.79		6.72	1.85		6.71	1.79
6.72	1.78		6.72	1.79		6.72	1.85		6.72	1.78
6.72	1.78		6.72	1.79		6.73	1.85		6.72	1.78
6.72	1.78		6.72	1.79		6.73	1.85		6.72	1.76
6.73	1.78		6.73	1.79		6.74	1.85		6.73	1.76
6.73	1.78		6.73	1.79		6.74	1.85		6.73	1.75
6.74	1.78		6.74	1.8		6.74	1.85		6.74	1.74
6.74	1.78		6.74	1.79		6.75	1.85		6.74	1.73
6.74	1.78		6.74	1.79		6.75	1.85		6.74	1.73
6.75	1.78		6.75	1.8		6.76	1.85		6.75	1.72
6.75	1.78		6.75	1.8		6.76	1.85		6.75	1.72
6.76	1.78		6.76	1.8		6.76	1.84		6.76	1.71
6.76	1.78		6.76	1.8		6.77	1.85		6.76	1.71
6.76	1.78		6.76	1.8		6.77	1.85		6.76	1.71
6.77	1.78		6.77	1.8		6.78	1.84		6.77	1.7
6.77	1.78		6.77	1.8		6.78	1.84		6.77	1.7
6.78	1.78		6.78	1.8		6.78	1.84		6.78	1.7
6.78	1.78		6.78	1.8		6.79	1.83		6.78	1.7
6.78	1.78		6.78	1.8		6.79	1.82		6.78	1.7
6.79	1.78		6.79	1.8		6.8	1.81		6.79	1.69
6.79	1.78		6.79	1.8		6.8	1.8		6.79	1.69
6.8	1.78		6.8	1.8		6.8	1.79		6.8	1.69
6.8	1.78		6.8	1.81		6.81	1.78		6.8	1.69
6.8	1.78		6.8	1.81		6.81	1.78		6.8	1.69
6.81	1.78		6.81	1.81		6.82	1.77		6.81	1.69
6.81	1.78		6.81	1.81		6.82	1.77		6.81	1.7
6.82	1.78		6.82	1.81		6.82	1.76		6.82	1.7
6.82	1.78		6.82	1.81		6.83	1.75		6.82	1.7
6.82	1.78		6.82	1.81		6.83	1.75		6.82	1.7
6.83	1.78		6.83	1.81		6.84	1.75		6.83	1.71
6.83	1.78		6.83	1.81		6.84	1.75		6.83	1.71
6.84	1.78		6.84	1.81		6.84	1.74		6.84	1.72
6.84	1.78		6.84	1.81		6.85	1.74		6.84	1.73
6.84	1.78		6.84	1.81		6.85	1.74		6.84	1.74
6.85	1.78		6.85	1.8		6.86	1.73		6.85	1.75
6.85	1.78		6.85	1.8		6.86	1.73		6.85	1.76
6.86	1.78		6.86	1.8		6.86	1.73		6.86	1.77
6.86	1.78		6.86	1.8		6.87	1.73		6.86	1.78
6.86	1.78		6.86	1.8		6.87	1.73		6.86	1.79
6.87	1.78		6.87	1.79		6.88	1.73		6.87	1.8
6.87	1.78		6.87	1.79		6.88	1.72		6.87	1.81
6.88	1.78		6.88	1.79		6.88	1.72		6.88	1.82
6.88	1.78		6.88	1.78		6.89	1.72		6.88	1.83
6.88	1.78		6.88	1.78		6.89	1.72		6.88	1.83
6.89	1.78		6.89	1.79		6.9	1.72		6.89	1.84
6.89	1.78		6.89	1.79		6.9	1.72		6.89	1.84
6.9	1.78		6.9	1.8		6.9	1.72		6.9	1.84
6.9	1.78		6.9	1.8		6.91	1.72		6.9	1.84
6.9	1.78		6.9	1.81		6.91	1.72		6.9	1.84
6.91	1.78		6.91	1.8		6.92	1.72		6.91	1.84
6.91	1.78		6.91	1.79		6.92	1.72		6.91	1.85
6.92	1.78		6.92	1.76		6.92	1.72		6.92	1.85
6.92	1.78		6.92	1.72		6.93	1.72		6.92	1.85
6.92	1.78		6.92	1.68		6.93	1.72		6.92	1.85
6.93	1.78		6.93	1.64		6.94	1.72		6.93	1.85
6.93	1.78		6.93	1.61		6.94	1.72		6.93	1.85
6.94	1.78		6.94	1.59		6.94	1.73		6.94	1.85
6.94	1.78		6.94	1.56		6.95	1.73		6.94	1.85
6.94	1.78		6.94	1.54		6.95	1.73		6.94	1.85
6.95	1.78		6.95	1.52		6.96	1.73		6.95	1.85
6.95	1.78		6.95	1.51		6.96	1.73		6.95	1.85
6.96	1.78		6.96	1.5		6.96	1.73		6.96	1.85
6.96	1.78		6.96	1.55		6.97	1.74		6.96	1.85
6.96	1.78		6.96	1.54		6.97	1.74		6.96	1.85
6.97	1.78		6.97	1.53		6.98	1.74		6.97	1.84
6.97	1.78		6.97	1.52		6.98	1.75		6.97	1.84
6.98	1.78		6.98	1.46		6.98	1.75		6.98	1.85
6.98	1.78		6.98	1.79		6.99	1.75		6.98	1.85
6.98	1.78		6.98	1.51		6.99	1.76		6.98	1.84
6.99	1.78		6.99	1.78		7	1.76		6.99	1.84
6.99	1.78		6.99	1.5		7	1.77		6.99	1.84
7	1.78		7	1.77		7	1.77		7	1.85
7	1.78		7	1.77		7.01	1.78		7	1.85
7	1.78		7	1.77		7.01	1.78		7	1.85
7.01	1.79		7.01	1.49		7.02	1.78		7.01	1.85
7.01	1.78		7.01	1.76		7.02	1.79		7.01	1.84
7.02	1.78		7.02	1.76		7.02	1.79		7.02	1.85
7.02	1.78		7.02	1.77		7.03	1.79		7.02	1.85
7.02	1.78		7.02	1.77		7.03	1.8		7.02	1.85
7.03	1.78		7.03	1.77		7.04	1.8		7.03	1.85
7.03	1.78		7.03	1.77		7.04	1.8		7.03	1.85
7.04	1.78		7.04	1.78		7.04	1.81		7.04	1.85
7.04	1.78		7.04	1.78		7.05	1.81		7.04	1.85
7.04	1.78		7.04	1.78		7.05	1.81		7.04	1.85
7.05	1.79		7.05	1.41		7.06	1.81		7.05	1.85
7.05	1.79		7.05	1.41		7.06	1.81		7.05	1.85
7.06	1.78		7.06	1.77		7.06	1.82		7.06	1.85
7.06	1.78		7.06	1.44		7.07	1.82		7.06	1.85
7.06	1.78		7.06	1.46		7.07	1.82		7.06	1.85
7.07	1.78		7.07	1.48		7.08	1.82		7.07	1.85
7.07	1.78		7.07	1.5		7.08	1.82		7.07	1.85
7.08	1.79		7.08	1.53		7.08	1.82		7.08	1.85
7.08	1.78		7.08	1.57		7.09	1.82		7.08	1.85
7.08	1.79		7.08	1.61		7.09	1.82		7.08	1.85
7.09	1.79		7.09	1.64		7.1	1.82		7.09	1.85
7.09	1.78		7.09	1.67		7.1	1.82		7.09	1.85
7.1	1.78		7.1	1.69		7.1	1.82		7.1	1.85
7.1	1.78		7.1	1.71		7.11	1.83		7.1	1.85
7.1	1.79		7.1	1.72		7.11	1.83		7.1	1.85
7.11	1.78		7.11	1.74		7.12	1.83		7.11	1.85
7.11	1.79		7.11	1.75		7.12	1.83		7.11	1.85
7.12	1.79		7.12	1.75		7.12	1.83		7.12	1.85
7.12	1.78		7.12	1.76		7.13	1.83		7.12	1.85
7.12	1.78		7.12	1.76		7.13	1.83		7.12	1.85
7.13	1.78		7.13	1.77		7.14	1.83		7.13	1.85
7.13	1.78		7.13	1.77		7.14	1.83		7.13	1.85
7.14	1.78		7.14	1.77		7.14	1.83		7.14	1.85
7.14	1.78		7.14	1.78		7.15	1.83		7.14	1.85
7.14	1.77		7.14	1.78		7.15	1.83		7.14	1.85
7.15	1.77		7.15	1.78		7.16	1.83		7.15	1.85
7.15	1.76		7.15	1.78		7.16	1.83		7.15	1.85
7.16	1.76		7.16	1.78		7.16	1.83		7.16	1.85
7.16	1.75		7.16	1.78		7.17	1.83		7.16	1.85
7.16	1.74		7.16	1.78		7.17	1.83		7.16	1.85
7.17	1.73		7.17	1.78		7.18	1.83		7.17	1.85
7.17	1.72		7.17	1.78		7.18	1.83		7.17	1.85
7.18	1.71		7.18	1.78		7.18	1.83		7.18	1.85
7.18	1.7		7.18	1.78		7.19	1.83		7.18	1.85
7.18	1.69		7.18	1.79		7.19	1.83		7.18	1.85
7.19	1.68		7.19	1.79		7.2	1.83		7.19	1.85
7.19	1.67		7.19	1.79		7.2	1.83		7.19	1.85
7.2	1.66		7.2	1.79		7.2	1.83		7.2	1.85
7.2	1.66		7.2	1.79		7.21	1.83		7.2	1.85
7.2	1.65		7.2	1.79		7.21	1.83		7.2	1.85
7.21	1.64		7.21	1.79		7.22	1.83		7.21	1.85
7.21	1.63		7.21	1.79		7.22	1.83		7.21	1.85
7.22	1.62		7.22	1.79		7.22	1.84		7.22	1.85
7.22	1.62		7.22	1.79		7.23	1.84		7.22	1.85
7.22	1.61		7.22	1.79		7.23	1.84		7.22	1.85
7.23	1.6		7.23	1.79		7.24	1.84		7.23	1.85
7.23	1.6		7.23	1.79		7.24	1.84		7.23	1.85
7.24	1.6		7.24	1.79		7.24	1.84		7.24	1.85
7.24	1.59		7.24	1.79		7.25	1.84		7.24	1.85
7.24	1.59		7.24	1.8		7.25	1.84		7.24	1.85
7.25	1.58		7.25	1.8		7.26	1.84		7.25	1.85
7.25	1.58		7.25	1.79		7.26	1.84		7.25	1.85
7.26	1.57		7.26	1.79		7.26	1.84		7.26	1.85
7.26	1.57		7.26	1.8		7.27	1.84		7.26	1.85
7.26	1.57		7.26	1.8		7.27	1.84		7.26	1.85
7.27	1.56		7.27	1.8		7.28	1.84		7.27	1.85
7.27	1.57		7.27	1.8		7.28	1.84		7.27	1.85
7.28	1.56		7.28	1.8		7.28	1.84		7.28	1.85
7.28	1.49		7.28	1.8		7.29	1.84		7.28	1.85
7.28	1.56		7.28	1.8		7.29	1.84		7.28	1.85
7.29	1.49		7.29	1.8		7.3	1.84		7.29	1.85
7.29	1.48		7.29	1.8		7.3	1.84		7.29	1.85
7.3	1.48		7.3	1.8		7.3	1.84		7.3	1.85
7.3	1.48		7.3	1.79		7.31	1.84		7.3	1.85
7.3	1.48		7.3	1.79		7.31	1.84		7.3	1.85
7.31	1.48		7.31	1.79		7.32	1.84		7.31	1.85
7.31	1.48		7.31	1.79		7.32	1.84		7.31	1.85
7.32	1.48		7.32	1.79		7.32	1.84		7.32	1.85
7.32	1.48		7.32	1.79		7.33	1.84		7.32	1.85
7.32	1.48		7.32	1.8		7.33	1.84		7.32	1.85
7.33	1.48		7.33	1.8		7.34	1.84		7.33	1.85
7.33	1.48		7.33	1.81		7.34	1.84		7.33	1.85
7.34	1.48		7.34	1.81		7.34	1.84		7.34	1.85
7.34	1.48		7.34	1.81		7.35	1.84		7.34	1.85
7.34	1.48		7.34	1.81		7.35	1.84		7.34	1.85
7.35	1.48		7.35	1.81		7.36	1.84		7.35	1.85
7.35	1.48		7.35	1.8		7.36	1.84		7.35	1.85
7.36	1.48		7.36	1.8		7.36	1.84		7.36	1.85
7.36	1.48		7.36	1.79		7.37	1.84		7.36	1.85
7.36	1.48		7.36	1.78		7.37	1.84		7.36	1.85
7.37	1.49		7.37	1.77		7.38	1.84		7.37	1.85
7.37	1.49		7.37	1.76		7.38	1.84		7.37	1.85
7.38	1.49		7.38	1.83		7.38	1.84		7.38	1.85
7.38	1.49		7.38	1.8		7.39	1.84		7.38	1.85
7.38	1.49		7.38	1.78		7.39	1.84		7.38	1.85
7.39	1.5		7.39	1.77		7.4	1.84		7.39	1.85
7.39	1.5		7.39	1.75		7.4	1.84		7.39	1.85
7.4	1.51		7.4	1.74		7.4	1.84		7.4	1.85
7.4	1.59		7.4	1.73		7.41	1.84		7.4	1.85
7.4	1.59		7.4	1.72		7.41	1.84		7.4	1.85
7.41	1.6		7.41	1.71		7.42	1.84		7.41	1.85
7.41	1.6		7.41	1.7		7.42	1.84		7.41	1.85
7.42	1.61		7.42	1.7		7.42	1.84		7.42	1.85
7.42	1.62		7.42	1.82		7.43	1.84		7.42	1.85
7.42	1.63		7.42	1.81		7.43	1.84		7.42	1.85
7.43	1.64		7.43	1.8		7.44	1.84		7.43	1.85
7.43	1.65		7.43	1.72		7.44	1.84		7.43	1.85
7.44	1.67		7.44	1.71		7.44	1.84		7.44	1.85
7.44	1.68		7.44	1.71		7.45	1.84		7.44	1.85
7.44	1.69		7.44	1.61		7.45	1.84		7.44	1.85
7.45	1.71		7.45	1.6		7.46	1.84		7.45	1.85
7.45	1.72		7.45	1.6		7.46	1.84		7.45	1.85
7.46	1.73		7.46	1.6		7.46	1.84		7.46	1.85
7.46	1.73		7.46	1.59		7.47	1.84		7.46	1.85
7.46	1.74		7.46	1.59		7.47	1.84		7.46	1.85
7.47	1.75		7.47	1.59		7.48	1.84		7.47	1.85
7.47	1.75		7.47	1.56		7.48	1.84		7.47	1.85
7.48	1.76		7.48	1.49		7.48	1.84		7.48	1.85
7.48	1.76		7.48	1.49		7.49	1.84		7.48	1.85
7.48	1.76		7.48	1.49		7.49	1.84		7.48	1.85
7.49	1.76		7.49	1.5		7.5	1.84		7.49	1.85
7.49	1.77		7.49	1.51		7.5	1.84		7.49	1.85
7.5	1.77		7.5	1.52		7.5	1.84		7.5	1.85
7.5	1.77		7.5	1.52		7.51	1.84		7.5	1.85
7.5	1.77		7.5	1.53		7.51	1.84		7.5	1.85
7.51	1.77		7.51	1.54		7.52	1.84		7.51	1.85
7.51	1.77		7.51	1.74		7.52	1.84		7.51	1.85
7.52	1.77		7.52	1.75		7.52	1.84		7.52	1.85
7.52	1.77		7.52	1.76		7.53	1.84		7.52	1.85
7.52	1.77		7.52	1.77		7.53	1.84		7.52	1.85
7.53	1.77		7.53	1.78		7.54	1.84		7.53	1.85
7.53	1.77		7.53	1.8		7.54	1.84		7.53	1.85
7.54	1.78		7.54	1.69		7.54	1.84		7.54	1.85
7.54	1.78		7.54	1.72		7.55	1.84		7.54	1.85
7.54	1.78		7.54	1.73		7.55	1.84		7.54	1.85
7.55	1.78		7.55	1.74		7.56	1.84		7.55	1.85
7.55	1.78		7.55	1.75		7.56	1.84		7.55	1.85
7.56	1.78		7.56	1.76		7.56	1.84		7.56	1.85
7.56	1.78		7.56	1.77		7.57	1.84		7.56	1.85
7.56	1.78		7.56	1.78		7.57	1.84		7.56	1.85
7.57	1.78		7.57	1.78		7.58	1.84		7.57	1.85
7.57	1.78		7.57	1.78		7.58	1.84		7.57	1.85
7.58	1.78		7.58	1.79		7.58	1.84		7.58	1.85
7.58	1.78		7.58	1.79		7.59	1.84		7.58	1.85
7.58	1.78		7.58	1.79		7.59	1.84		7.58	1.85
7.59	1.78		7.59	1.79		7.6	1.84		7.59	1.85
7.59	1.78		7.59	1.79		7.6	1.84		7.59	1.85
7.6	1.78		7.6	1.79		7.6	1.84		7.6	1.85
7.6	1.78		7.6	1.79		7.61	1.84		7.6	1.85
7.6	1.78		7.6	1.79		7.61	1.84		7.6	1.85
7.61	1.78		7.61	1.79		7.62	1.84		7.61	1.85
7.61	1.78		7.61	1.79		7.62	1.84		7.61	1.85
7.62	1.78		7.62	1.8		7.62	1.84		7.62	1.85
7.62	1.78		7.62	1.79		7.63	1.84		7.62	1.85
7.62	1.78		7.62	1.8		7.63	1.84		7.62	1.85
7.63	1.78		7.63	1.8		7.64	1.84		7.63	1.85
7.63	1.78		7.63	1.79		7.64	1.84		7.63	1.85
7.64	1.78		7.64	1.8		7.64	1.84		7.64	1.85
7.64	1.78		7.64	1.8		7.65	1.84		7.64	1.85
7.64	1.78		7.64	1.8		7.65	1.84		7.64	1.85
7.65	1.78		7.65	1.8		7.66	1.84		7.65	1.85
7.65	1.78		7.65	1.8		7.66	1.84		7.65	1.85
7.66	1.78		7.66	1.8		7.66	1.84		7.66	1.85
7.66	1.78		7.66	1.8		7.67	1.84		7.66	1.85
7.66	1.78		7.66	1.8		7.67	1.84		7.66	1.85
7.67	1.78		7.67	1.8		7.68	1.84		7.67	1.85
7.67	1.78		7.67	1.8		7.68	1.84		7.67	1.85
7.68	1.78		7.68	1.8		7.68	1.84		7.68	1.85
7.68	1.78		7.68	1.8		7.69	1.85		7.68	1.85
7.68	1.78		7.68	1.8		7.69	1.84		7.68	1.84
7.69	1.78		7.69	1.8		7.7	1.84		7.69	1.83
7.69	1.78		7.69	1.8		7.7	1.84		7.69	1.82
7.7	1.78		7.7	1.8		7.7	1.85		7.7	1.81
7.7	1.78		7.7	1.8		7.71	1.84		7.7	1.8
7.7	1.78		7.7	1.8		7.71	1.85		7.7	1.79
7.71	1.78		7.71	1.8		7.72	1.84		7.71	1.79
7.71	1.78		7.71	1.8		7.72	1.85		7.71	1.8
7.72	1.78		7.72	1.8		7.72	1.85		7.72	1.78
7.72	1.78		7.72	1.8		7.73	1.85		7.72	1.78
7.72	1.78		7.72	1.8		7.73	1.85		7.72	1.77
7.73	1.78		7.73	1.8		7.74	1.85		7.73	1.76
7.73	1.78		7.73	1.8		7.74	1.85		7.73	1.75
7.74	1.78		7.74	1.8		7.74	1.84		7.74	1.75
7.74	1.78		7.74	1.8		7.75	1.85		7.74	1.74
7.74	1.78		7.74	1.8		7.75	1.85		7.74	1.73
7.75	1.78		7.75	1.8		7.76	1.85		7.75	1.73
7.75	1.78		7.75	1.8		7.76	1.85		7.75	1.72
7.76	1.78		7.76	1.8		7.76	1.85		7.76	1.72
7.76	1.78		7.76	1.8		7.77	1.85		7.76	1.71
7.76	1.78		7.76	1.8		7.77	1.84		7.76	1.71
7.77	1.78		7.77	1.8		7.78	1.84		7.77	1.71
7.77	1.78		7.77	1.8		7.78	1.84		7.77	1.71
7.78	1.78		7.78	1.8		7.78	1.84		7.78	1.7
7.78	1.78		7.78	1.8		7.79	1.83		7.78	1.7
7.78	1.78		7.78	1.8		7.79	1.82		7.78	1.7
7.79	1.78		7.79	1.8		7.8	1.81		7.79	1.7
7.79	1.78		7.79	1.8		7.8	1.8		7.79	1.7
7.8	1.78		7.8	1.8		7.8	1.79		7.8	1.7
7.8	1.78		7.8	1.8		7.81	1.78		7.8	1.7
7.8	1.78		7.8	1.8		7.81	1.78		7.8	1.7
7.81	1.78		7.81	1.8		7.82	1.77		7.81	1.7
7.81	1.78		7.81	1.8		7.82	1.76		7.81	1.7
7.82	1.78		7.82	1.8		7.82	1.76		7.82	1.7
7.82	1.78		7.82	1.8		7.83	1.76		7.82	1.71
7.82	1.78		7.82	1.8		7.83	1.75		7.82	1.71
7.83	1.78		7.83	1.8		7.84	1.75		7.83	1.71
7.83	1.78		7.83	1.8		7.84	1.74		7.83	1.72
7.84	1.78		7.84	1.8		7.84	1.74		7.84	1.73
7.84	1.78		7.84	1.8		7.85	1.74		7.84	1.74
7.84	1.78		7.84	1.8		7.85	1.73		7.84	1.75
7.85	1.78		7.85	1.8		7.86	1.73		7.85	1.76
7.85	1.78		7.85	1.8		7.86	1.73		7.85	1.77
7.86	1.78		7.86	1.8		7.86	1.73		7.86	1.78
7.86	1.78		7.86	1.8		7.87	1.73		7.86	1.79
7.86	1.78		7.86	1.8		7.87	1.73		7.86	1.79
7.87	1.78		7.87	1.8		7.88	1.73		7.87	1.81
7.87	1.78		7.87	1.8		7.88	1.72		7.87	1.81
7.88	1.78		7.88	1.8		7.88	1.72		7.88	1.82
7.88	1.78		7.88	1.8		7.89	1.72		7.88	1.83
7.88	1.78		7.88	1.8		7.89	1.72		7.88	1.83
7.89	1.78		7.89	1.8		7.9	1.72		7.89	1.84
7.89	1.78		7.89	1.8		7.9	1.72		7.89	1.84
7.9	1.78		7.9	1.8		7.9	1.72		7.9	1.84
7.9	1.78		7.9	1.8		7.91	1.72		7.9	1.84
7.9	1.78		7.9	1.8		7.91	1.72		7.9	1.84
7.91	1.78		7.91	1.79		7.92	1.72		7.91	1.84
7.91	1.78		7.91	1.78		7.92	1.72		7.91	1.85
7.92	1.78		7.92	1.76		7.92	1.72		7.92	1.85
7.92	1.78		7.92	1.72		7.93	1.72		7.92	1.85
7.92	1.78		7.92	1.68		7.93	1.72		7.92	1.85
7.93	1.78		7.93	1.64		7.94	1.72		7.93	1.85
7.93	1.78		7.93	1.61		7.94	1.72		7.93	1.85
7.94	1.78		7.94	1.59		7.94	1.73		7.94	1.85
7.94	1.78		7.94	1.56		7.95	1.73		7.94	1.85
7.94	1.78		7.94	1.54		7.95	1.73		7.94	1.85
7.95	1.78		7.95	1.52		7.96	1.73		7.95	1.85
7.95	1.78		7.95	1.51		7.96	1.73		7.95	1.85
7.96	1.78		7.96	1.5		7.96	1.73		7.96	1.85
7.96	1.78		7.96	1.49		7.97	1.74		7.96	1.85
7.96	1.78		7.96	1.54		7.97	1.74		7.96	1.85
7.97	1.78		7.97	1.47		7.98	1.74		7.97	1.85
7.97	1.78		7.97	1.47		7.98	1.75		7.97	1.85
7.98	1.78		7.98	1.46		7.98	1.75		7.98	1.84
7.98	1.78		7.98	1.45		7.99	1.75		7.98	1.84
7.98	1.78		7.98	1.5		7.99	1.76		7.98	1.84
[truncated: 4,845 more rows]

[truncated: 13 more sheets: Fig 7C-D and J, Fig 7E, Fig 8, SFig 1, SFig 2, SFig 3, SFig5, SFig 6, SFig 7, SFig 8, SFig 9, SFig 10, STable 3]
